# Supplementary material for: Phenotypic characterization of SETD3 knockout Drosophila
Source: PLoS One. 2018 Aug 1;13(8):e0201609. doi: 10.1371/journal.pone.0201609 (PMC6070285; doi:10.1371/journal.pone.0201609)
Supplement: S1 Table — (XLSX) [file pone.0201609.s004.xlsx]

## Sheet: Sheet1
ProbeID	dSETD3 KO	SD (dSETD3 KO)	Control	SD (Control)	dSETD3 KO / Control	p-Value (dSETD3 KO / Control)	TargetID	Symbol	Sequence
A_09_P000001	40.8161	3.53292	41.5334	2.29923	0.982729	0.834085	FBtr0089525	CG33489	CATCTGTCGCACAGTTTCGTGCTGCAATGAACTGCGAAATGCATGCATCTACATAAAAAA
A_09_P000006	47.3361	2.11438	43.7185	0	1.08275	0.242195	FBtr0089526	CG33490	CGTTGCACAATTTCGTGCTCAGATGAAGAAGAACATTGAATCATAATTCAAGTTAGGTTT
A_09_P000016	1416.43	166.145	1784.53	263.128	0.793731	0.0866575	FBtr0089606	CG33493	AGATACCAGGCCAAACTGCATCTACACCATGACTATAAGACCAATGCGTATCCCTCGTAA
A_09_P000021	2280.07	603.058	2412.28	445.947	0.945193	0.792148	FBtr0089607	CG33494	GTTTACTGAGTCAGAATCTTGGAGTCGCCATGATCAGTCGCATTGAAATATTTATTTTTA
A_09_P000026	4481.99	114.965	4343.77	114.269	1.03182	0.351219	FBtr0089610	Sdic2	CTGCAAAATTCTCTAGATGACCACAGTAACTGTACTAGAAGTTTTATTCAATGAAACTCG
A_09_P000031	3287.47	776.862	210.485	92.2615	15.6185	0.0340997	FBtr0089418	Cyp12d1-d	ATGTTCCTCATGGAACCGGCCATTACGTTCCCCTTCAAATTCACGGATATCGAACAATAA
A_09_P000036	3628.2	222.024	3152.41	139.823	1.15093	0.131734	FBtr0091445	U3-55K	GCGCGGCCAGCAGTTAGGTTAACTTCTAAGCTTAAGTAAAGTTGTATAGTTTTTGTAACA
A_09_P000041	4604.55	67.8661	4195.58	319.629	1.09748	0.322313	FBtr0091446	CG33506	GCGCAACAGCCTGAAACAGAGTAAACACACATTTATTGTTACATTTTTATTGCCGGTTGA
A_09_P000046	100.357	13.8038	116.311	26.6505	0.862832	0.175582	FBtr0340554	dpr2	CATATCAATTATTGCAACCTGCGTGCGAAAATCACCAGCCACTTGAAGGAGCATCGATGT
A_09_P000051	70.6772	11.0712	84.8297	13.2575	0.833166	0.090267	FBtr0091448	ppk13	ACGTATATTAACGAGAAACGTCGACTAAAGCGATTGATTATACCCAAGAGATTTCAATGA
A_09_P000056	54.8719	3.39459	65.5105	1.28655	0.837605	0.118208	FBtr0091449	CG33509	AAACCCAGAATTCGCTACATATATGGAGGAGTGCTGTGTGGATGTCATGGAAATGGCCTT
A_09_P000061	63.3792	5.75031	89.8598	15.0026	0.705312	0.215911	FBtr0300360	CG33510	GATTATATGTATGACTGTGTGGGTGACTTACTGGCACTGACATATCATAAACTACACTGA
A_09_P000066	312.675	23.9501	489.264	62.4766	0.639071	0.0843587	FBtr0091451	CG33511	ATGACGCCTATCAGGGAACTGGTGGATTACCTCATGGAGAATGAGAATTTATATATTTAG
A_09_P000071	79.855	5.35889	77.6005	2.32555	1.02905	0.666792	FBtr0300491	dpr4	ACATCAACTGGAACTGGAGCCCCGACTGGCGCTGGCACTGGAACCCTAAATGGAATTGGA
A_09_P000076	59.5594	7.61769	62.5318	2.98759	0.952466	0.621818	FBtr0339592	Nmdar2	CAGAATCCAGAATCCACAATCCAGAATAAAGAACTAAGGCCAGATATGCAGCCCAGAAAA
A_09_P000081	458.666	27.8166	435.761	39.2953	1.05256	0.574998	FBtr0091456	CG33514	GATAATATAGGAATACATGAATATGCTACGATACTTCGCAGCAGTTTTAGGTTTCTCCTA
A_09_P000086	43.0927	5.93122	46.5546	4.57894	0.925637	0.140743	TC224960		TCCAAGTGGTCACCCAATGGCAATGTAAGTACACAAACATGCGATTGTTCCAGTGGGAAA
A_09_P000091	42.3113	3.1939	44.9352	2.56529	0.941606	0.330957	FBtr0334782	dpr3	TCTGCATGATAAATCGGTATCCTGGATACGGAAACGTGATCTGCATATCCTGACTGTAGG
A_09_P000096	102.062	13.4201	138.257	14.0024	0.738208	0.0513821	FBtr0070034	Dop2R	CTCTACCAATAAAGCATATATACGAGTTTGTAAGATAACTGGGGTGTAAGCGAAAATGAA
A_09_P000101	58.1129	5.41362	57.1897	3.05588	1.01614	0.869744	FBtr0343169	Dop2R	TTATCAACGGCGAGCACGTCACCAGCAATAGTTATAGCAATAGGCAATTGGATGATGGGT
A_09_P000106	51.6867	1.57531	54.5868	8.13969	0.946871	0.72302	NP606373		ACCATGAATGCTGCTACGGATTTTGCCTTGTCCTGCATCCATCACTCGAAAAAAGTTTAG
A_09_P000111	2860.12	567.298	4885.58	510.451	0.585421	0.111405	FBtr0113464	Unc-89	GCTCACCACATTTTAGTCAATTAGCTGCGAAGTAGTGTTAAGAGGAATGTTGTTTTTATT
A_09_P000116	4280.89	395.581	4114.59	365.691	1.04042	0.282713	FBtr0310384	Ada2a	GCTGCGCCAAATACTCGACGATATCGGCACTAAACGCAGCTTACAATACTAATTACTACT
A_09_P000121	4382.89	97.5308	4211.21	272.252	1.04077	0.534681	FBtr0310384	Ada2a	CGACGATATCGGCACTAAACGCAGCTTACAATACTAATTACTACTACGTATAAATATAGT
A_09_P000126	1052.75	112.593	2207.49	278.908	0.476899	0.0322691	FBtr0091473	CG33521	CAACGTCCACTATTTTAAATAAGTTTCGCGAAATGGAGGAACAAAAAATGAGTGATCAAC
A_09_P000131	3651.55	372.808	3420.52	76.4903	1.06754	0.554621	FBtr0091474	scaf6	GCCAACGGTCATAACTTCCCAGTTTTTTGTTTCCTTTAGCCCAGAAAATATACATTTTTA
A_09_P000136	141.348	16.5075	126.112	5.67696	1.12082	0.390994	FBtr0301554	scaf6	TATTATCAATTCAGGGTGGCAGCGGAACAAGCTCTGCTAAAGCAACAGGCCATTAACCAA
A_09_P000141	2104.29	77.2874	1992.27	54.6298	1.05623	0.272845	FBtr0091475	Vap-33B	TCCATTTTGACCCTTGCCAGGTATGAAAACTACAAATATTAAAGCCTTCTTACATACTTC
A_09_P000146	45.2732	6.7885	40.0331	2.38131	1.13089	0.45547	FBtr0091479	CheB53b	GTAAGGCCAAACGAAATTTGTTTTGAAATCAAGGGTCAGTTCTCTAAGAAAAGTTTAGGC
A_09_P000151	2083.55	160.465	1728.6	90.5336	1.20534	0.0960531	FBtr0302859	CoRest	ACCTAATGCTAATCCTAAGAAATGCATATCTTGTTTGCGAAGAGATTAAACAACAACCCA
A_09_P000156	3544.03	543.494	3824.91	610.843	0.926566	0.316121	FBtr0302863	CoRest	GGATTCGACTTGAATGAGTCGCTGTCCAACGAGTTGTTAACAATAAATATACGATAAATA
A_09_P000161	1901.62	475.318	3154.03	340.068	0.602915	0.0532754	FBtr0091486	PNUTS	TCACTTGGCGAGCAGCCCACCTTAAAGACTTACAAATAAAATACGGTTTCCTCTAGAAAA
A_09_P000166	18214.2	2125.69	15548.4	1409.32	1.17145	0.0594782	FBtr0091489	PNUTS	GGTTCAATTCCCTGCCCCGCTAACTTTATTATTATGCTGATTACCATAAGGTTAAATATT
A_09_P000171	64.9985	2.53797	73.3909	2.00046	0.885648	0.0655336	FBtr0305055	SIFa	GAATGTGGAAATGCCGGACGTTAAAAAAGTCATGTATAAAATTTATAATGTAAGCCGTGC
A_09_P000176	167.243	8.50145	207.068	8.19046	0.807672	0.0617917	FBtr0091491	Vmat	GATACCGATATTGTGAAAAACCAAACTAAATTGCGTTGAGTTTAATATACTCGCCCATCA
A_09_P000181	1387.22	129.021	2302.7	324.789	0.602431	0.0884199	FBtr0091492	Vmat	GCGTACGAGAGCGAGAGGCTTTGAGTCTCGATACATTGCTTAATTTTAATTTATTATTAT
A_09_P000188	744.071	93.0054	1186.76	176.222	0.626976	0.0428974	FBtr0091493	Vmat	AGACGAATAAGCAAACGATTTAACTACAACGCAATGTTGCCAAAAGTGCAACCAAAAATC
A_09_P000191	53.2771	7.84407	51.4657	4.78239	1.0352	0.710982	FBtr0091496	Acp53C14c	AAGACTAAGGACCTTGATATTACCGCACTTGCCCTCTTGGGCTATCAATATCTGCAAACG
A_09_P000196	45.6789	4.30386	56.0167	17.4478	0.815451	0.414202	FBtr0344771	Ddr	CATGATTTTAGCAGGTTATAATTCAATTATCAATTTCGACAGCTATCCGGGAAGAACGTA
A_09_P000201	2819.15	2072.73	2719.18	1541.03	1.03677	0.939943	FBtr0091498	lectin-37Da	TTTAAGTACATTTGTGAGGCTCCAAAGCAGGAAACTGTATCTATTGTTGTTTGGAAGTAG
A_09_P000206	606.192	199.977	615.183	126.071	0.985385	0.917461	FBtr0091499	lectin-37Db	TAGAGATCGGTGAAAAGCAGTACTACATTTCGTTGGCAAAGACCAACTGGTTCGAGGCAA
A_09_P000211	45.964	2.29685	46.3416	0.879192	0.991851	0.848968	TC238467		AGTTGCAACAACAGCAACAACAAGCGTCAGCTTATCAAGCGTCTTGCCAATTTTGGCAAC
A_09_P000216	43.6544	3.92467	42.0336	3.86355	1.03856	0.730169	FBtr0113465	upd3	AACTGAAGTTTGTGCAGTATCTCAAGAGTATCCGCAAGATACTCGCGAACCAGCGTAAGA
A_09_P000221	57.5495	3.22844	63.186	1.59903	0.910796	0.216278			ATTTTGCTAAGGATACAACGTAAGTATAAACCCCACTGGTTCTTCAACGAGACCCTGCCC
A_09_P000226	53.8524	0.611603	56.5042	3.84695	0.953069	0.505809	FBtr0091510	Vkor	TATTTCATACACACATGGCTCTTTCAGGAAGTCCTAAGGCGATATAGACGCCTTTATATG
A_09_P000231	41.6562	0.919083	44.2519	3.70999	0.941342	0.251989	FBtr0302033	nab	ATTTGATCTGTCGGAAATTGCCAAGTTCTCAGTCAGCAAGGCGGCTGATTATGAGGACAA
A_09_P000236	1555.51	77.9437	1442.21	92.8143	1.07856	0.30169	FBtr0091512	gfzf	TTGACTTGCACCAGTTTACGTTGGTGAACAAGTGGTACGAAACCTTCAAGGTGGAATACC
A_09_P000241	235.167	15.3565	336.483	46.6993	0.698899	0.163202	FBtr0305021	Rim	AGAGCAGAGCAGTGCAGTAAAATGTTTAAAGACGTAACTACGGAATACAGCTAAATGATA
A_09_P000246	506.504	0.355039	778.3	19.8431	0.650783	0.0266042	FBtr0070421	msta	CCTTTGTTGCTATTTTATTCGTAGTCACTTAAGAATCCAATAAACACCGAATCCTTTCGA
A_09_P000256	42.0004	2.59457	40.3174	4.88441	1.04175	0.355566	FBtr0091520	CheB53a	ATTAATGTTCTTGCAGAGAGCCTAAAATCTCAGATGTCCAGTACAAATCACGCAAATATA
A_09_P000261	56.5916	1.06923	55.6436	3.41356	1.01704	0.690583	FBtr0091522	CG33552	TGTATGGATGTTCGCATTATTATAGCAGGTCAAAATTTGTGCACGGCTGAATTATTACAG
A_09_P000266	6981.27	143.538	8029.36	98.1506	0.869468	0.025385	FBtr0299751	Doa	CGTTTACAACCGAATATCGAAAGATCAACCCATTTACACATTGCTACACACAAAGTATAA
A_09_P000271	4734.55	209.359	5151	222.543	0.919152	0.210137	FBtr0299745	Doa	GTAGAGTAGACCAGCAACTTTACGACGAACCCTATTTTAAGAGCAAAAGTCTTATTTTAA
A_09_P000276	103.476	20.284	83.9928	9.02122	1.23197	0.340596	MIP16990		ATGTGTTTGAACCAAAAATGCCCACTAACAACACGCTGCCGCTTCCAAAGAAAGTTTGCC
A_09_P000281	13767	2087.41	13225.3	275.445	1.04096	0.848063	FBtr0091528	Nipped-A	TCGGCAACTAACATTGATAATCTTTGTCGTATGGATCCTGCTTGGCATCCCTGGCTATAA
A_09_P000286	101.786	25.316	128.275	16.1983	0.793503	0.254118	FBtr0334292		CACGATTCCAACAAGCTGATGAACTCAAAAAATTGGCTCAATACAAGTTGCTAAGTTAAA
A_09_P000291	1314.66	21.6687	1872.77	183.054	0.701987	0.115738	FBtr0334286		TACGTCGGAAAATGACGCGATGATGATGCAAGTAGCGCAGATACGAAAAAGCAAAAAACA
A_09_P000301	797.898	2.56981	1266.86	49.3491	0.629821	0.0367151	FBtr0113469	form3	GAGCACAAAAAACAAGGCATGACAAAAATACTAGCATGTACTACTCAACTAAAACTTAGG
A_09_P000306	129.942	15.6212	144.275	1.37297	0.900651	0.423582	FBtr0091534	CG33557	GAGAGCGAAGGAATAACTAGACGTATCAGTATCTGCACCTTTTGCCTGAAAACCAAATGA
A_09_P000311	117.339	19.5176	113.714	4.76423	1.03188	0.868936	FBtr0302578	mim	AATCTCATCAACAGCAAGGCCCTGATGTATCAAAATCCGCAAAAACTATCGCGACCCAGT
A_09_P000316	3318.14	417.454	2667.61	320.913	1.24386	0.105043	FBtr0113470	mim	CTGCAGAGTTTGGTTTGAAACTGAAAACTCGAAACACAGCATACAACTTAAATACATATG
A_09_P000321	43.9594	7.08998	42.4685	5.30018	1.03511	0.723707	FBtr0290008	CG33626	GATTTTTACGCTCGCCGTCAGTTGTACTTGAACGTAAGCCTAAGAGGAGAAATTATTGAA
A_09_P000326	42.5379	1.8698	40.1734	3.16353	1.05886	0.138907	FBtr0091604	CG33627	ATCAATACCACTCTGACTGGTTTCCTGTTTGATCCCATCAAAAGGAAAGCAAAGACTACA
A_09_P000331	47.1799	1.81484	42.0669	3.18951	1.12154	0.0462448	FBtr0091607	CG33630	GACAAGGAACTGGACTGTAAAGTTCGAGGAAAAGCTTTAGAATGTTTGGACAATGATGCC
A_09_P000336	41.5603	4.56559	39.7875	1.30702	1.04456	0.651299	FBtr0091608	CG33631	GATCTACAAGTTCTTTGTGGAGGTAATTGAGGCAACAGCGGAAAAAGTCTTTGCCCTGCA
A_09_P000341	54.2195	4.91554	47.7969	4.84718	1.13437	0.195851	FBtr0091609	CG33632	GTGCATTGGATAGCCTACGATATTGATCGCGCTATAACTACGTTTTATTTCGCATTTTCT
A_09_P000346	2342.3	138.14	2104.2	93.6686	1.11315	0.236991	FBtr0091612	CG33635	TTCTTCGGACAACTCTTCAAGAACACCGTTTCCGCTTCAACAAGTGTACTGCCTGTATGA
A_09_P000351	46.3415	0.651593	45.619	2.29694	1.01584	0.363175	FBtr0091616	CG33639	ATCTTCTATCGCGTCTACAAGATCATGCTGGAGGTGATCTTTAAACTGGTGCCCACTTTG
A_09_P000356	44.719	2.89071	44.9619	6.97386	0.994598	0.977332	FBtr0332506	CG33640	AAGCACAAATCTAAACTATTAGCCCACATGCAAATCGATGGACGATTGCTCAGCAAACGT
A_09_P000361	45.0907	2.77035	46.2738	4.19802	0.974433	0.344802	FBtr0091618	CG33641	TTTACCCAACAACGATTGATAATACGTGTTGTAGCACATGGGGCAGTTTTGCCAAGATCA
A_09_P000366	43.1595	3.51412	44.1855	2.0302	0.976781	0.478928	FBtr0091619	CG33642	ATATTTTACACAAGACCGATTGGCACTGCGAATCGTGACGCAGGGAAAAGTGCTTTCATA
A_09_P000371	45.4587	6.13559	49.0783	3.45763	0.926248	0.598002	FBtr0091620	CG33643	CTTAATCAAACTTTTATAGCATCACGAGCTATTGCCCGCGGAAAAGTTATGCCCAGGCTA
A_09_P000376	43.4737	1.76149	42.907	0.267618	1.01321	0.734185	FBtr0091621	CG33644	ATATTCATTAAGAAACGTAGAGCCATGCAATTAACCATCCATGGTCGTGTAGTTCGCCGT
A_09_P000381	43.2181	0.707641	51.0574	3.85604	0.846462	0.185906	FBtr0332507	CG33645	CGAGTCATCGCAAGCGGACAAATTTTGCCTCACTCAACTGACCCGTTAAAAGTACTAGAA
A_09_P000386	42.3148	4.211	40.3516	2.46865	1.04865	0.654178	FBtr0091624	CG33647	GCAAAGTATTTCGGTTGCTTATTAAAGGTCGCTTTTCTAGAATACTTCGGCGAAATTATA
A_09_P000391	44.7798	1.50085	53.2953	7.53944	0.840221	0.32953	FBtr0343695	CG33648	TCCCGAAGGCGACTATCTTTTTGCATTTAGATGGTTCTCTTATAATATTTATCGTTCCTC
A_09_P000396	54.7248	2.18336	54.2843	2.80631	1.00811	0.874118	TC234575		CCTGGCGAAATATTCGATCACATGCGATTTTCAACAAGCAGAGACATTGTTTCTATTGAA
A_09_P000401	520.061	15.3232	686.483	9.55975	0.757573	0.0208798	FBtr0307333	Caps	CTTCCTAGGCACAACTACATATGTCCCTTGCTTCTTGATATTTCATATAAATTATTACCC
A_09_P000406	46.525	2.55373	47.9636	1.7579	0.970006	0.585013	FBtr0091633	CG33654	ACTCATTGGATTGCCTATGAAATCGATCGAGCGATGGTCAAGATATATTATACTATATCC
A_09_P000411	46.3696	2.18997	44.7798	3.25931	1.0355	0.565548	FBtr0091637	CG33658	GACCTATTGGATTGCCAATGAAAAGTACCGTGTGGTAACCAAGATATATTTCTGTCATTA
A_09_P000416	105.611	8.43494	80.1141	8.31256	1.31826	0.103505	FBtr0302419	CG33669	GACACGATTGCTGCTGCTTTTGAAAATTCGAAAGATGTTAATTTGACTGACAAGCGTGAC
A_09_P000423	47.4637	0.70766	46.4626	3.88068	1.02155	0.764068	FBtr0302414	CG33665	CGACGTTATTAGTTCGCATTTTTTGGAAATTCCGAAATCTAGATGTGTGCATTTTGAGTT
A_09_P000426	81.0803	0.515968	76.8607	0.0908845	1.0549	0.0465858	FBtr0302415	CG33666	GACAGATTTGATGCAGCAGTTACTTAATGGCAACATACTCCACGGCGACGTTATTAGTTC
A_09_P000431	81.4452	0	69.9951	1.46979	1.16358	0.0621528	FBtr0302419	CG33669	ATTGCTGCTGCTTTTGAAAATTCGAAAGATGTTAATTTGACTGACAAGCGTGACTAAATC
A_09_P000441	90.5583	4.04581	88.6003	7.00886	1.0221	0.763288	FBtr0302419	CG33669	ATTTGATGCAGCAGTTACTTGATGGCAACATGCTCCACGGCGACGTTATTAGTTCGCATT
A_09_P000446	45.1237	2.62899	43.5928	3.73483	1.03512	0.668905	FBtr0307516	CG33673	ATACAGCGACATTGTATTCCTCTTCCTGTATTTACTAGACCTAATTGGTTTGATAGATGA
A_09_P000451	286.572	50.1486	235.462	22.2177	1.21706	0.341567	FBtr0304855	vas	CTTAAGACTGCAAATATTATAAGTCTTAGCTCGGATGGTAGATTTTTCGGGCTGCTCTAA
A_09_P000456	48.6406	3.35276	53.3949	1.2698	0.91096	0.268945	FBtr0091659	CG33679	GATGATGGTGTCGTGAACTGGATTTCCATCATAAACATCCACTTTGAAATTGACGTTGAC
A_09_P000461	65.122	3.04883	58.1428	6.36025	1.12004	0.247331	FBtr0091660	CG33680	CCCCCCTCTTTCAAGTTCAAAATCCCAAAGGAAGTATTTTACATAAAGTGTCCTTTTAAA
A_09_P000466	42.7836	4.28116	44.2186	1.32685	0.967546	0.175385	TC230550		TAATTGCCCGTTCGATAAGAAGAGATGTGCTGTTCTATTCACACTCGAAAGGGTGGAGGA
A_09_P000471	40.1608	1.38891	41.3164	2.9905	0.972031	0.406921	FBtr0345888	CG33687	ACATGGTATTCTTCGAATGTTCCTCGTCTGTTGGTCAACACGTTCTTTCAAATAAAAAAC
A_09_P000476	47.1807	1.84576	46.8046	3.0989	1.00804	0.59265	FBtr0091668	CG33688	CGAGTGGTCTGTTTACAATGTGGCTCGTGCATTTATAGATGTATACATAAGAGTGTCAAA
A_09_P000481	43.0314	2.77701	42.0669	2.87384	1.02293	0.585166	FBtr0091669	CG33689	ACTGATAACATTATGCGGGCATATCTGAATCTGTACTTTAGAGTTACGGAAAGGCACAGC
A_09_P000486	43.4669	3.27204	44.3395	2.7879	0.980322	0.729369	FBtr0091670	CG33690	GAGATTATGCCATATACACCGATTGGGCCACAAATAAAATATCACGAGCATCAGTTAAAA
A_09_P000491	46.8957	3.31161	54.4653	2.28295	0.861021	0.0517681	FBtr0091684	CG33696	GCACGCCAAACTTAATTGAAACCTAACCACAGAAATACAATTTGAAAACGTCAATCGTAA
A_09_P000496	47.6154	2.01357	49.1659	4.42347	0.968464	0.583143	FBtr0091686	CheA86a	TAATGTACCAATGGGCTCATATAACCTTACCTCCTCCATCGAAGACCGTGCTCCAAATTT
A_09_P000501	42.3449	5.22873	45.3407	4.00179	0.933927	0.622402	FBtr0301069	CG33700	AAAGTGGCATTTGACAAGGAATATCGAACATCCATCAAGATTTACGCAAAGAGAACGGAT
A_09_P000506	41.7835	3.4374	45.2768	1.65672	0.922846	0.375744	FBtr0091690	CG33702	TCCTTTTTACCTGTTGGTGAATACAAACTTGTGGTGTCTGTTGGGGCTTTTGGAGTCTGG
A_09_P000511	42.8121	3.01859	46.2432	3.74827	0.925802	0.21199	FBtr0091691	CG33703	GATGAAAAAATGGCGGACAGACGTGAAAGTCTATGCTACGCGAGTTAATAATTATTCGGA
A_09_P000516	44.5291	5.27427	46.4905	2.81113	0.957812	0.202477	FBtr0091692	CG33704	ACGCTTCCAACTTGCTACGAATATTGCTAGTTTTCCGCGTCGTTTAATAAACAAAATGTA
A_09_P000521	51.7467	2.36633	44.7192	2.83042	1.15715	0.129664	FBtr0091698	CG33710	AGCAATAGGATTCCGGAATATGGATTCATAATGGCACTGTTGTTTTGTGAACTGTGGATT
A_09_P000526	396.806	21.3401	730.597	69.1797	0.543125	0.0580189	FBtr0303383	Msp300	AGAAAACGAAACTGAGACTGTCCATCGAAAAACTGGAGGTTCATTTCCGCAATGGCATGG
A_09_P000531	254.661	22.3809	409.687	55.094	0.621599	0.102884	FBtr0303384	Msp300	TTCGGTATTTGTTCATGGCTTTTATACGGCAATCGATCGTGTTGCTGTTGTGGCCAGGTT
A_09_P000536	1219.76	86.6028	1987.35	263.516	0.613761	0.0725988	FBtr0303389	Msp300	TTGTCTAGTGAGCTTTTGGATAATACTACATTATCAACCTCTTCCATGCAGGCCGCCGCA
A_09_P000541	68.8961	0.952625	62.9234	7.49412	1.09492	0.46351	FBtr0091718	CG33721	AGCATATGGTACAGCAGAAACATAGAACGGGCCACCATCTCCATATATTATACTGTATCA
A_09_P000546	43.8433	2.58814	45.6827	2.28281	0.959736	0.012246	FBtr0091721	CG33723	ATCCGGAAGGTGATTATATGTTAGAGACTCATTGGATGCTAAATGATATTTATTGCGGAG
A_09_P000551	45.4936	3.64305	44.2763	2.91101	1.02749	0.633488	FBtr0091722	CheA56a	CGTATCTAAAAAATGGCGAATGTGTTGGTGGAGTTCAGTTAACAATTAGTATAGCAGAAA
A_09_P000556	47.5549	2.42667	44.9685	3.13078	1.05752	0.338342	FBtr0091723	CG33725	CAAAAGGCCACAGTTCGATACGAATGTTTCTTTTGTTTATGCAGAGGATCTCATAAACGC
A_09_P000561	44.5626	3.71265	48.364	1.30016	0.9214	0.255363	FBtr0091753	CG33752	CGACGATGTGTGGAGAGTGGTCCTTAATACGTATTTTGACGTTAATGTGGAAAATAAGTA
A_09_P000566	48.4144	5.02662	52.9477	5.68493	0.914381	0.441926	FBtr0091758	CG33757	CAGAGGAAAGTAACGTTGACCCTAAATGGATCTGCTGAATACTACAACTATCGAGAGCAC
A_09_P000571	50.7509	3.8567	46.6802	1.69559	1.0872	0.243909	FBtr0091759	CG33758	AAGAATAAAGCCGCCTTAACAATAAATGGATCCATCGAGTACAACAATTACAGAGAATAC
A_09_P000576	41.6562	1.47653	39.4433	2.40632	1.0561	0.246186	FBtr0091765	CG33764	GCCCCTTTGACCATGATATTATTCTGGATAAGATGCCATATCATAGTATAAACAATAAGG
A_09_P000581	43.0288	4.64455	44.5593	5.00152	0.965654	0.753434	FBtr0091767	CG33766	AAGGAAAATAGATGGTGTCCGGTACTTTCTGGTGGGGTGTGCCTTTGAAGTTGAAATAAA
A_09_P000586	47.8491	7.18303	44.3115	4.18528	1.07983	0.453419	FBtr0091768	CG33767	AAGTCAAAGCAAGAGGAATTTTTTCTCGACTTGGAGGTCTATGCCCTTTTAAAAGCATCC
A_09_P000591	46.9907	2.84229	44.873	4.79739	1.04719	0.483767	FBtr0091769	CG33768	TCCAAGAAGCAGATGTTCCTTGTTCGGTGCATGGTGGAGGCAACTATGCATAACAAATAG
A_09_P000596	46.0247	4.67674	43.5288	1.147	1.05734	0.591978	FBtr0091770	CG33769	TTCAAGAAACACTTATACAATCCCCTACTGGAGTGCAGTGTTGAAGCGGTGTTAAACTAA
A_09_P000601	51.3675	6.07859	46.3644	4.0038	1.10791	0.282544	FBtr0290125	CG33770	AAGGGCAAAGACGAGGACTTCATAATGAGTTGTACGGCCGATGCTATCATATATATCTGA
A_09_P000606	48.0755	5.95328	45.7472	2.02564	1.05089	0.592372	FBtr0303713	CG33771	TCACATTCTTTTACGGCAAGTACGGAACCAAGTTATTCGAAGAAGCACTGAGCCTGACGA
A_09_P000611	45.0904	1.06149	45.454	7.92702	0.992002	0.997402	TC233810		TGGCTAACACAATTTCTCACTTCCAATCGAGTAAACCGTTGCACGTGCATTTCGCATAAA
A_09_P000616	40.4101	4.44176	39.0703	1.25442	1.03429	0.278368	FBtr0091774	CG33773	ACCTGTTTGAGTTTCACTTTAGTCGCCGAAAATCTATTTTTGCAAGCACTCAAGTCTATT
A_09_P000621	1630.85	134.695	669.648	153.781	2.43539	0.0211173	FBtr0091775	CG33774	CGCTAACAGACTAATATAGTTCTACCAGGATAATGATAATGCTGCTTCATTCGCAAAATA
A_09_P000626	42.7843	1.32121	44.7192	1.41521	0.956731	0.292989	FBtr0091776	CG33775	CGTTTTGCCACTTACAAAGTTTGGAGGGTACAGGTGGCAGTGTTCATAGAAAGAACAGAA
A_09_P000631	47.1108	4.34313	52.5512	3.30627	0.896475	0.342231	FBtr0091778	CG33777	CCTCTGGAGACTATTTGTTTTCATCGCATTGGTATTTCTACGATATCAAGCGTGTTACTA
A_09_P000636	130.133	18.8386	165.251	25.4048	0.787487	0.292577	FBtr0091780	CheA84a	TTTCAAAAATGACGAATATGGCGGCAGTCTAGAAATTGTTTCACAAATTAGCGACTTGTC
A_09_P000641	45.8076	2.88275	42.0032	2.71899	1.09057	0.244162	FBtr0091784	CG33783	GTTTTTACAAACTAATGTTTATCTTAAAAACAGATGGCATTTGGCGGGGCGAAGTTGAAG
A_09_P000646	46.6188	2.93055	49.6357	2.85071	0.939219	0.433902	FBtr0091785	CG33784	ATGATATCTAAAGCTCCTGTCCCAAATGGTTTTTATAAACTCAGGTTCATCGTGAAAACA
A_09_P000651	83.3221	8.55819	46.4	2.51764	1.79574	0.00763985	FBtr0332251	CG33792	GCCAATCCAGGAATTCACTTGGGACTGGTTTTGATCTATTTTGAAATTCTAGAGGATTAT
A_09_P000656	43.9685	2.69648	45.9912	2.93767	0.95602	0.274046	FBtr0091799	CG33795	TCCCTCCGGAAAATATATGCTGCAGATTAACTGGAGTTTTTATAAGAAAATTCAGGTCGT
A_09_P000661	43.2514	2.33611	43.7185	2.1618	0.989316	0.804384	FBtr0091800	CG33796	GTGATTATTTACTGGCAATCGATTGGATATTTTATGGAAAGCCTCAATTTGCCACAAATG
A_09_P000666	42.0036	2.2022	43.4683	1.70908	0.966304	0.439566	FBtr0091801		CTTCGCATCAACTCTGTCTGTATTTTCCTTTGGAGCATTTTTCGGCCGTTTAAAGTATAA
A_09_P000671	48.4274	1.83288	46.6825	1.91594	1.03738	0.266924	FBtr0091802	CG33798	ATGAACTGGTTCGCCTATGACATTAACCGAGCTATAATTCGATTATATATTACACTCACA
A_09_P000676	47.885	4.83455	45.4117	1.86277	1.05446	0.298937	FBtr0091804	CheA46a	AAGAATAACGTTGTATATGGGGGGTTTGATATTGTGTTGGTTTTAAGCCAGAAGATCGTG
A_09_P000682	42452	4708.95	35197.4	3770.5	1.20611	0.22894	FBtr0091805	His1:CG33801	AGGAACATGGCGGTTCATCACTTCTGGCAATCAAAAAATATATCACTGCCACTTATAAAT
A_09_P000686	18199.7	311.055	14567.3	1070.43	1.24936	0.130293	FBtr0091808	His1:CG33804	TACGGCTGCCAAAAAGTAAATTGTGAAAAAGTGCAGTATTTGGTACATGTTCGCAATTGA
A_09_P000691	35293.4	5017.82	28874.4	3450.56	1.22231	0.273082	FBtr0091811	His1:CG33807	CCAACTCAGCAAATGGTGGACGCTTCCATTAAAAATTTAGAGGAACGTGGCGGTTCATCA
A_09_P000696	15251.9	2713.66	11966	1222.67	1.2746	0.275308	FBtr0091814	His1:CG33810	ACTGCCGAAAATAAGAAAACTGAGAAGGCAAAAGCCAAGGATGCCAAGAAAACTGGAATC
A_09_P000746	627.412	451.479	75.5116	3.38092	8.30881	0.175844	NM_001032164	His2B:CG33888	ATTTATACTTTTCCGTTTGCCCGCGCATTCAGTTAGGGGTGGGTGACTTAGACCTGAATT
A_09_P000751	316.984	225.06	59.9627	2.95933	5.28634	0.220519	NM_001032194	His2B:CG33876	GTTCGGGCCCACATTACAATAAGTGAATTGTGTTTGTGAAAATATAAGTAACGTGAACAA
A_09_P000766	213.065	88.1369	431.027	96.6981	0.49432	0.19949	NM_001032136	His4:CG33899	TATAGCAATCCTGGACGGTGAAAGAGAGAGAGAGAGAGAGAAAAACAGAGGCCATTTCAT
A_09_P000771	54.2908	3.67092	53.602	0.257441	1.01285	0.848264	NM_001032117	His4:CG33907	TACCCAATAAAAAGGGCCCCCCAAAACCGTTGAAATAAGTTCTTAATTGCCTTTGGGCCG
A_09_P000776	26573	5120.73	18299.3	1455.07	1.45213	0.192871	FBtr0091914	His2B:CG33910	TAAATGATATTTTCGAGCGAATTGCTGCCGAAGCGTCTCGTCTAGCTCACTACAACAAGC
A_09_P000781	44.7192	1.41521	45.7199	0	0.978112	0.5	TC227651		AACATGCAGCATGCAGGAGCAACTGGAACAGAAACAGAAACAGAAGCAACATCAACGCAA
A_09_P000786	50.7249	2.90948	57.1622	3.04432	0.887385	0.18639	FBtr0091916	CG33912	ATAAGCTGACCAAAATACTGCCCTTCCCAGAGGGACATTATATGATTGAAATTCACTGGA
A_09_P000791	41.5643	2.70631	46.2065	4.54157	0.899536	0.37822	FBtr0307216	CG33914	TGGTCCACTGAAAACATAACTCGAGTTGTGACCAACTTTTACTTTGAAGTTATAAGCCCT
A_09_P000796	48.3629	2.24684	48.6408	3.22337	0.994287	0.943112	FBtr0091923	CG33919	AAGTTCTTCCTCCAAGCCATGGAACACATAAAAAGCAAGAAGACCCACAACTTGGTCCAC
A_09_P000801	48.8297	1.73633	47.3663	1.14372	1.0309	0.377799	FBtr0091924	CG33920	TATACGAAACAAATTGGATGGCCTACGACATAAGGAGGGCTGTGGTCAAAGTGTACGGAA
A_09_P000806	40.2825	2.02862	45.6533	1.32091	0.882358	0.12128	FBtr0091926	CG33922	GTAGATGGCTGCAGGTTTTATAAACACCAAAGATCGAATCCAGTTTTCTCTTACTTTTTC
A_09_P000811	40.8138	1.80637	46.0579	3.63614	0.886142	0.225341	FBtr0343846	CG33923	TCGAACTGGTATGCCTACGATATTAACCGTGCTATTGTGGACGTATACGCTACAATATCA
A_09_P000816	43.5289	3.38736	43.7185	0.8171	0.995662	0.802166	FBtr0091928	CheB74a	AATTGATGAGAACAATGTTACGCGACCAAATGGAATTTGCTTTGAGGTAAAAGGGGATTT
A_09_P000821	29764.5	554.63	30373.7	5189.93	0.979944	0.960179	FBtr0091930	CG33926	TGAACAACCATGACTATGAGGTACCCGTTACTCAGCTAGTCGGATTGCGAATAAAATGAG
A_09_P000826	45.3409	3.7097	46.0245	1.84594	0.985147	0.832157	FBtr0091931	CG33927	AAGACACTTTTCCTATCGACGGGCATAAAATTTGCCTTTGAAGAGAACTTCTCATCTTAT
A_09_P000831	104.007	16.3977	90.0151	4.95465	1.15544	0.434554	FBtr0091932	CG33928	TATTGTGGATAAGCTGCCCACCCACTTTGTAAACCAACAGTTTACTAAATACGTACCGCT
A_09_P000836	44.5897	5.30244	44.8715	2.70576	0.993719	0.883808	TC244475		AGCGAATGGTACGCCGCTGGAATAAAGCGAGCAACAGTTGAAACTTATGGTACATTGACA
A_09_P000841	13850.5	53.2354	12802.6	612.862	1.08185	0.255294	FBtr0344370		CAAGCACACAACAAACAACAAACCTTTGTTTCATGTTATCAAACACCGCAACAATCTTTT
A_09_P000851	104.639	20.0372	87.1329	8.89035	1.20091	0.380884	FBtr0344371	CG43675	CAACGCCACACAGCGAATGCTAATACATTTTGATGAAACAGTCGAAATTGTTTAGTCTAA
A_09_P000856	46.6491	2.33994	44.873	4.82178	1.03958	0.668088	FBtr0099994	CG33958	AATTCAATTTACCGGGTGTTCGACGAGCGTATCGAGTGCTACGATGTCTATAAGGTTGAG
A_09_P000861	50.1356	1.13693	48.3974	1.14447	1.03592	0.267316	FBtr0290334	Octbeta3R	AAATCCGCTTATATACGCCTACTTTAATCGCGATTTTCGCGAGGCATTCCGCAATACGCT
A_09_P000866	197.821	27.6352	158.082	5.26079	1.25138	0.30673	FBtr0100001	Sema-2b	GCTCATGGTTACTTACCCGTACTTAGCGTAGGTAAGTTGATGTGTGGCGCGTCATTTTTT
A_09_P000871	177.903	17.2742	205.043	22.25	0.867635	0.133466	FBtr0100006	CG33965	TTTAAATCACTGCTTGGATGGTTTCCGGGAAAAATCAAGGAGAGGGTTTCCGTTAGCTCC
A_09_P000876	403.61	22.4527	522.941	130.217	0.771808	0.393384	FBtr0100007	CG33966	TACAATCAGATTCCCAAACAGTATTTGCCAGTGGAATACGGAGGGGAGAACGGATCGATT
A_09_P000881	992.209	69.7696	893.493	51.1658	1.11048	0.116043	FBtr0100008	kibra	GATGACCATATGAAAGCAATTAAGAGATAAAAACCACCAACCAACCCGCCCCAAACAATT
A_09_P000886	63.2695	4.78721	58.1125	7.07246	1.08874	0.461978	FBtr0100010	CG33969	GACCTGTCCACGAATTGGATCCTAAAAAGAAAACTTTAAAACATCCACTTAAAGCATGTA
A_09_P000891	163.531	15.1063	149.875	13.1019	1.09112	0.436289	NR_073958	CR43944	TCCATCTGAAAAACGATAGGGATTACAAAAACCGCTTAGGGCGAATAAATATTACCTATT
A_09_P000896	835.155	98.5133	1048.66	8.92581	0.796403	0.219417	FBtr0100012	CG33970	GAATAAGCCTTCCCATTTCATTTTACTTTCATCCGCATTCAACCACAAAACAACATCAAA
A_09_P000901	72.5948	8.00786	81.2627	9.86683	0.893334	0.470208	FBtr0100014	Ir62a	CTGAGAAAGAAACGCTTCTATTTCTCCAAGATTTGCCACGGCTCCTTTCCCTATCAGTAC
A_09_P000906	1479.19	279.249	1341.09	239.445	1.10297	0.0165538	FBtr0100020	CG33977	CGGTTTCGAGATTAGGAGACTTCCAGCTCGTAGGACTTGTGCATGTTAATCTGTAATTCC
A_09_P000911	55.2045	5.5668	59.2819	6.75846	0.931222	0.502402	TC250612		GTACCTGTTGGATATGGAGTATCTTCCCTAATAACAGATCAAATTGAATCTCCAACGTAA
A_09_P000916	46.1126	6.1071	46.5549	3.46725	0.9905	0.9042	FBtr0100024	Vsx2	CAGTAATTTTAAACAGCAGCATTGGCTGCTTCAAGGTGTAAAAATACGAAATCGGAATAT
A_09_P000921	58.8085	9.6967	59.5661	4.56781	0.987282	0.853849	FBtr0100028	obst-H	TCCAGAAGAATAGGTCGGAAAGCCCCATTGCCACCCAGAAAACAACTCATCAAGTCTTAA
A_09_P000926	42.5961	3.00251	46.2203	0.707573	0.92159	0.33566	FBtr0303077	CG42729	TTATCAGTGTATTTCCGGTTATCTGTTGCTCCAGCAGTGCCCACAGAATTTCCATTTCGA
A_09_P000931	44.7154	2.45568	42.7205	4.16487	1.0467	0.13593	FBtr0100030	CG33985	GTAGCACTAGGTCAAGCCAAATGCTACAACAAGCTGCAAATGCAAATGAAAATTTATTAA
A_09_P000936	44.1874	2.04177	42.2838	2.39585	1.04502	0.48228	FBtr0305542	CG33986	TGTCAATGGTCGCGCACGGCTCAGTGTGTGCGAGATTTAAATTTGGCACCACTAATAAAA
A_09_P000941	397.244	10.7169	634.781	53.2135	0.625796	0.0587989	FBtr0100033	CG33988	GGGAAGGACACACAGTGACACAGAACACACAAATCCATGGAATACGAATTAAACGAAACA
A_09_P000946	90.2017	13.8508	114.517	9.33871	0.787669	0.297419	FBtr0100046	CG33993	GGGGCGTGTTTGCATACACAAATATAGGGAATACGCTCAAATCATTTTTGCGAAACTGAT
A_09_P000951	7179.01	150.652	7516.14	101.064	0.955145	0.14208	FBtr0100049	CG33995	GGCTTGTCATTCCCCGTTCAACATATTCGTATTCGTTACGGTTTAAATATCTTTGTTTAT
A_09_P000956	49.1051	3.36885	46.4898	4.34648	1.05625	0.388157	TC235984		CAGCTGACGTGGGAAAAGTACGAGTAAACGAATACTGATTGATTGTATGAATTACCTTTA
A_09_P000961	44.9019	3.43604	43.6901	3.16674	1.02774	0.74967	TC230555		TCGAAACGAGATCGGTCCGATAGGCGATGTTTGCATAAAATGCAAAATGCATCGACTTCG
A_09_P000966	2013.23	136.394	1849.64	169.038	1.08844	0.336774	FBtr0300947	CG34001	AAATTAATCTTCAAATCGCGACCCAAACCAATTATAGCCAATGTAGCTAAATCCGTTTAG
A_09_P000971	52.8571	6.05978	43.2845	3.1994	1.22116	0.257125	FBtr0302155	CG34002	ATGTTGAATAGACAAACGCAACCCAGAACTTTTGGGTGGCTTTGGAATTGGGGTAAAAAA
A_09_P000976	1103.04	83.2099	2078.16	421.767	0.530777	0.143935	FBtr0100058	NimB3	TGCGAGTGTGCTCCGGGTTACTATCGGAGTAACAAAAGGTGTCGTTTTGTCTTGGAATAA
A_09_P000981	94.2363	19.0404	119.465	38.5829	0.788818	0.512267	FBtr0344762	CG34005	AAAGGAACCAATACAATCTTTCGATCTTTGGATCAGTGTCTGCAGCAAAATGATACACAC
A_09_P000986	43.1566	2.47294	43.6575	0.0704076	0.988526	0.526157	NM_001202371		AAATTGGAACATATAAATTATGGACAAATTCGGAAAGCCGGCAAGCCGAGCCGGATAAAT
A_09_P000991	110.444	10.7292	177.537	9.8046	0.622087	0.0229891	FBtr0100062	CG34007	TGCTTCACCAGTCAAATTGGCACATTGCGATTCTTCACCATCGAACTGAACCAGGAATAG
A_09_P000996	709.047	45.9477	688.596	9.41712	1.0297	0.647743	FBtr0100063	CG34008	CTGCGTCAGATTGATGATAGAAATAAGAAGTATAGCGTGCTTTCCGTACAAAATGATGCA
A_09_P001001	45.6523	2.71399	49.8515	2.96344	0.915767	0.316053	FBtr0100065	CG34010	AAACTAGGATTCAACAATATCAACAAACTCTACTGGGCAGTGATACCGTGCACTTTATAA
A_09_P001006	46.5251	3.9691	45.3409	3.7097	1.02612	0.788333	FBtr0343391	CG34011	GTTTTACTACGCAATGCCATCAAAGAAGACTATCTACACAAGGAAAGAGTTGCAATCTAA
A_09_P001011	47.7282	5.6444	47.9565	4.15612	0.995239	0.950036	FBtr0100067	CG34012	ATGATTAACACACAGCTGAAGTACGTTAAGAACGAATTGAAACGTGGCCGCTGGAGTCAG
A_09_P001016	59.9904	7.40392	68.8573	5.45849	0.871228	0.062502	TC225080		ATGCTTACCGAACACCTACGGGATTCAGAAGTTTCTGAGGTAATTTGTTATTTGTTATAA
A_09_P001021	4682.04	275.237	4317.94	170.164	1.08432	0.24385	FBtr0100070	CG34015	ATCTAAGATGATCTTTAGACCCTCCGTTTGGTTCAAAACCGTCGACGAGGCGCGTATTTA
A_09_P001026	51.3167	1.05199	52.6207	0.792209	0.975218	0.307145	JV228956		TCTTTCCCCGATGGATTGCAATCCGATGGATTTCTGTGACATGCGGTGATAAAACGCTAA
A_09_P001031	106.391	3.17213	73.7296	0.355491	1.44299	0.032295	FBtr0301717	CG42588	ATTGACAGGAAACGAATTTGTAACCGACCAGTAAATGTGGGAGAGTGTCAGCAGAAGCCT
A_09_P001036	52.1751	5.94595	52.8581	4.10006	0.987077	0.786584	FBtr0299898	CG42343	GCGCTTAGTTGGAGGCGGTCAGCGCCTCCAGAGTTAGATTATTATAGCTTAATTCAATTG
A_09_P001041	28800.7	1747.9	21296.2	1133.08	1.35239	0.00132918	FBtr0299943	Jabba	GGATATCCTTGTCATATCGTTTGAATTTCCTCCTAGCCAGCTAGCCGTTCTTCTATTTTT
A_09_P001046	45.4757	3.77319	44.93	3.16509	1.01215	0.758412	FBtr0100076	CG34021	TTCAACATACCCGAAAAGCAAGTTTGCCCTGAAAATTATAAGCCAGATTGCAAGAAATGT
A_09_P001051	41.4114	0.432178	44.7192	1.41521	0.926031	0.153543	FBtr0336737	mwh	TAGGCGACGACTTTTCCCTGGACTCCATGTTCGAGGCGGGAAAGTCGATGGTTGACAGGT
A_09_P001056	45.6493	3.12394	47.9533	3.7662	0.951953	0.588491	FBtr0100078	CG34023	AAACTCATACACGATCACAAAAGCCAAAAAGCAAATGAAAGTAGCCATAATTCTCAAGCT
A_09_P001061	41.2497	3.95558	42.0005	0.900799	0.982124	0.237542	NR_048496	CR34024	TTTTTTCACACCGTCGGGAACGGTGTACTGTATATACGTACTCTACATGGTAGAGTCGCA
A_09_P001066	43.872	5.27584	45.6211	2.55994	0.961659	0.48319			CACACATATTTGGATCCACCATTGTGTGAAGAAAATGTAAGTGCTCTCAAAGTCTTTTAA
A_09_P001071	7877.37	1463.69	8229.56	751.456	0.957204	0.777302	FBtr0100081	CG34026	ATTAAGTTCACTTCCGAACGAGGTTACGGCATCAAGGATATCGTGGAAATATGGGGTCGT
A_09_P001076	42.7178	2.00972e-14	47.95	5.81319	0.890881	0.417048	FBtr0100082	CG34027	GAAAGTTCCTTTGTTAAGCTTGCAGCGCAACAGGAGCAAATCAAAGCAAATCAGAAATAA
A_09_P001081	49.3861	3.76889	50.8454	2.26653	0.9713	0.509125	FBtr0100083	CG34028	ATAAATTCGAAATGCAATCCTTCGGTATGATCGAGCTCTTTTTCGAGGCACTCGTCGAAG
A_09_P001086	39.6606	1.14904	41.2832	0.613454	0.960695	0.263102	FBtr0100084	CG34029	AAATGTCGCAAGTTTACTGCAAGCAATGCAATTTCTACATCGAGAGACATGCCGTAGTCA
A_09_P001091	51.4962	3.2948	57.8107	1.59377	0.890773	0.243129	FBtr0100085	CG34030	GACATTATAATAACATCCATCATTCTGGACCATACACAAATGACAACAACTGCCAAAAAG
A_09_P001096	108.161	7.51077	98.8945	6.18021	1.0937	0.290968	FBtr0308948	CG34031	GCACAGACATGGACTATGGATACCTACCCTTCCCATAACAACTATTATTCCAAATACAAA
A_09_P001101	46.3951	4.44134	45.277	1.60388	1.02469	0.578745	FBtr0332802	CG43894	TGTCTAGATCAGCCAATCCCTCATCAACCAATAACTATTTAATCTACCTCACATTAGCTG
A_09_P001106	47.7037	5.06014	49.8272	2.24456	0.957382	0.339296	FBtr0100088	CG34033	ATGAAACATGGAAACTCAAAATGCGTCATAACCGCAGAGGAAAGAGATCTTGTAGCCTAC
A_09_P001111	47.7077	3.71705	76.0597	6.08291	0.62724	0.0426733	TC238043		GCTTAATCCTCTCAACCAGGATGAGGTTACCATGTTCACCAACATGTTTCTCAGCCTGTT
A_09_P001116	307.491	46.1897	236.328	27.3272	1.30112	0.037514	FBtr0303829	CG42822	TGGAATCTACAAGGGCGAAGTCCTAAACTTTGGTAACGAATGTGAAAAACGGGCTCACAC
A_09_P001121	60.2837	2.34366	70.4303	0	0.855934	0.111114	FBtr0300555	PMCA	CTTATTTCGAAACAGTATGTTAAAACAAAGGTAATAGGCGGCGAATTGCAAGAACGCTTG
A_09_P001126	42.8124	0.189234	46.2476	1.03073	0.925721	0.0982206	FBtr0299878	CG34038	GATATTGAGGACTACGATGAGAATGTAGTTCGCAGTTTGGCAGAAACGATGGTTAAATAA
A_09_P001131	2572.68	178.971	2519.43	112.902	1.02114	0.650746	FBtr0301014	CG34039	CTGGCGGAGCTGAAATTGGCACGTGATGTTATGCAAAAATATGAAAATAAACCAGATTCC
A_09_P001136	3318.17	967.912	1386.39	280.008	2.39338	0.114079	FBtr0100095	CG34040	CACGCTTCCGTATTGCTGATCTTTGCCCAATTGGCTTTGTGCTTTTATAAGCCACTTTAA
A_09_P001141	42.9733	1.05387	39.8486	5.47283	1.07841	0.56024	FBtr0332435	CG34041	GCACCAATCAAAGCAGAAGTGCTCTTTATTGATCCATTGGTTATACTTTACCACGAATAA
A_09_P001146	189.754	41.008	237.158	33.72	0.800117	0.39675	TC232685		GAAACTGAGGTAGAAGATTTGACGGACTCAGAAACTGTTCCGTTATCGATTGCGCAGTGA
A_09_P001151	53.5386	5.10829	56.0449	4.12651	0.95528	0.644014	NR_048384	CR34044	TCTGGCCTTTGTTTGTTGTTGTTGTTGCTGTTGTTGGTTGTATACAATTTGCATAAAACT
A_09_P001156	86.5303	7.64936	87.0786	5.82019	0.993703	0.918975	FBtr0302390	CG34045	TTCCTTAGCCCCTGGATACATATTGTTTTGATTATCGTGGCACTTTGCCAGTTTCCATAG
A_09_P001161	58.1766	7.06503	45.7199	1.41517	1.27246	0.20428	NR_048526	CR34046	CTTCACAAGGGAACCTCTGTGTATCGGGGAGCACATCTCTTGATCGTTACAAAATTGTAA
A_09_P001166	41.5666	4.07756	43.0621	4.17867	0.965272	0.386122	NR_048231	CR34047	TTATGCAGATGGATACACGGAATGTTCCCTAGAGGCATGCAAATGGAATGCGAAAAGTGC
A_09_P001171	77.063	14.5371	70.7786	7.54186	1.08879	0.160184	TC239357		TATACAAAAATATTTGAGTGAAAGCTCGTATGGCTGCTCCTGTTTTCCCGGCTTCAGCGG
A_09_P001176	44.5296	1.14703	43.2847	3.44397	1.02876	0.691293	FBtr0302372	CG34049	AATTTGTACACTGGACATTTTACCCAGTTGGTTTGGAGAGAGTCAGAGTTCCTGGGAGTG
A_09_P001181	46.5583	1.86115	43.4056	4.32756	1.07263	0.11579	FBtr0100105	CG34050	AATCCGAACGTGTTGCTGATACAATTTGCTTGATAGGCGCACATTTTTACGCTTCAGCGC
A_09_P001186	42.7177	1.41531	49.5749	1.75943	0.861682	0.0497434	FBtr0100106	CG34051	CATGAGGTTCAAAAATCGAACAGCCGGAACATGAGACATAAGAGTGCTAAAAGGTCTCAC
A_09_P001191	49.1675	3.00802	47.1193	2.23653	1.04347	0.481524	NR_047740	CR34052	TACTCACATACATATGTACATGTGTACTTGCGCGACGAGTCTAATACCAATAATCCTTTG
A_09_P001196	42.1283	2.43792	40.1317	4.38055	1.04975	0.438915	FBtr0303830	CG42824	TAGATGTGTGTATCGCCTTTTCAATCGGAAAACATTTCGCACCTACAAGGCGGACTTCAG
A_09_P001201	211.037	31.595	244.15	113.809	0.864373	0.831401	FBtr0100109	CG34054	TGTGTGGCGTATGATTATGGCCAACTGAAAGTGCACGTAAATTGGAAACAAGTATTGTAA
A_09_P001206	45.4319	3.46471	48.3937	2.75876	0.938796	0.401708	FBtr0290334	Octbeta3R	ACAGTAACCACTAGTAGTAAACGTAGTATTCACGAGCAAACTCCAGATCTTGGCCAGAGG
A_09_P001211	216.892	28.4508	253.244	31.3133	0.856455	0.0718088	FBtr0100833	CG34056	CAGCTGAATCAGTGGGCTCAAGAAAATAGCACGAATTCAAACGCGTGGCTGAAACAAGAA
A_09_P001216	130.577	6.18766	134.289	5.15392	0.972358	0.315237	FBtr0100834	CG34057	GTGATTGCTGTGCTGCTTCGGCTATATCCTTTCATTATGTCAAAGACTTTGAGTTCGAGC
A_09_P001221	51.6539	10.7323	47.9887	1.57888	1.07638	0.590995	NP12807611		TGGACTCGACTAGGAAATCGTCAGTACTCTGTTTGCCCCTTTTCTAATTTAGGATTTTAA
A_09_P001227	46.9026	1.50121	45.6533	2.73621	1.02736	0.63847	NP12807609		GATGACGTTGTTTAACGGATCGATAGATTCGTGTGTTGCATCAAACAGACGCCATTTGCG
A_09_P001231	48.0867	1.76062	44.2188	2.12285	1.08747	0.196603	NP12807609		GTTGTAAAGCAGCAGTTCATAATTGAAGACAAGCCTGAGAGAGAATCTAATTGGAAGAGC
A_09_P001236	212.475	18.279	168.945	15.2069	1.25766	0.136164	FBtr0113773	CG40002	CGACGGAGTAACTTTTGAAAAACTTTATTGAGCAGTGCAAGTGCTGCTGTACGAATATAT
A_09_P001241	1334.25	137.239	1172.28	153.416	1.13816	0.192741	FBtr0111230	CG40006	CGATCTGGAACATTAGGTTTTTGGCTAATAAATCTAAGTTATAGAATACAGCTCTCGTAG
A_09_P001246	44.5295	0.268258	49.64	0.61293	0.897049	0.0220961	NP12807701		GAGGCGAAGAAGACGACTTGGATAAATTCCTGGAAACAGAACAGTATTCCCGGGACATAA
A_09_P001251	40.0468	5.11194	41.9091	2.88479	0.955563	0.10662	TC231961		TTGATCAAATAATTGCAATTGGAGCTATCCAAGAGTCGAGCAGTTCATGCCTGGAAGAGG
A_09_P001256	7257.54	319.875	6839.6	338.136	1.06111	0.361208	FBtr0113781	CG40042	TACACTACCACTACGAGTTCTTTTAGTAGAACTCCGGTCTCGCCGTACCTCAACTATGAT
A_09_P001261	48.89	2.14571	51.4613	3.59498	0.950035	0.258228	TC234232		TACAAAGCGGAGAAAAATTTCCGTACAACAGGCCTTAGTGGCAAGGAATTCGATATTCCC
A_09_P001266	60869.5	5868.66	51141.8	2362.93	1.19021	0.181403	FBtr0111163	CG40045	GAGGAGTGCTCGTGAAGCGGCCCGCCCTATATTTGTATATTTATATTAAACATTTTATAC
A_09_P001271	116.177	12.8399	82.6126	6.66969	1.40629	0.0487124	FBtr0113473	nvd	TCCCAATTTTATTCGTCGAACAGCAAAATATATTCTGAAGCAACCAATATTGGTTGGTAG
A_09_P001276	40.4718	3.71153	41.7836	2.73633	0.968604	0.723471	NR_073977	CR40053	TCCAAAATGCTTTTCGTATCTGGTTCGAAAAATGATCACAGCTGGTTGATTTGCAAAAAA
A_09_P001281	45.0234	4.29528	40.8161	2.7052	1.10308	0.104354	TC241488		TTCTGTCGATGTGAATTGAAAAAAGAGCATGTACTTTATGACTACCGCGAACTGTTATAG
A_09_P001286	43.0284	3.2734	42.1563	2.84784	1.02069	0.832649	NP3188124		ATTTTGGCATACTAAATGATTATGTCGCCACACTCATAGATCCATCGAACTGGCATGATC
A_09_P001291	41.6555	2.75923	41.1297	2.58889	1.01278	0.782971	FBtr0301808	ARY	CGACTACGGAGTAGTTCCAATACCAAAAGCTGCAAACCCAATACATATAAAAGAAAATTT
A_09_P001296	280.954	25.7794	224.811	35.4414	1.24973	0.251186	FBtr0085293	CG12413	CGTGGACATTATTGTCCTTGTGGTGGCCGCAGAAGATGGCGTAATGGCGCAAACACGTGA
A_09_P001301	671.919	13.4449	863.608	155.956	0.778037	0.30665	TC223168		GTATTGCTAGATGAGTTCGAAGTTAGTGTCATCAGCAGAAATACATCGAAGATTAAATAG
A_09_P001306	41.1586	2.68326	44.1543	3.67402	0.932153	0.22504	TC237349		ATTAGTCAGTTGAGACAGCGGAACTGCGGAAACTATCGGAACAGGTGAAACTCGCATATA
A_09_P001311	49.0038	6.11771	49.6678	2.27164	0.986631	0.64722	TC243457		GGTCATTTAACGACGAACAAACGTGTGTATTGGATGTTGTACACAGGACCAGAATGGTTA
A_09_P001316	41.3778	3.59777	46.2747	2.01515	0.894176	0.322961	NP802187		GCTATACGTCGGAAGATTTAAGCAAATCATTAAAAATACTGAACCAAGAAGCACGAAGAT
A_09_P001321	43.9605	6.00365	43.7184	2.83052	1.00554	0.9881	TC235282		TACATTTGTTGGCGTAACCGCGAAACAAATTTTGAAAAATCTTAATTTCTAACGGAGCCA
A_09_P001326	344.888	147.699	268.97	33.0351	1.28225	0.718073	TC236130		GCGGGGGTCGTATGTGTAAAAGGAACTACACAAAAGATGAGTTAAAGTATGTATAATAGG
A_09_P001331	57.6303	18.2591	76.1309	6.48365	0.756991	0.401409	TC249470		CCATATCCCAAGAAAATAGGTGGGGATCAGAAAATATTAAGTACTGCGTCTTTTACTTAG
A_09_P001336	45.0816	6.39124	43.7173	3.77468	1.03121	0.830033	TC248188		CTCAACAACTCAACCTACTATTGACGAGCCTAAACAAATGATGAAACAATTAATAGCTCA
A_09_P001341	47.2564	3.82428	47.5751	3.46478	0.993302	0.758571	TC253508		ACAACCGAAGCATCCTAAAAACAAAGCTTGATGTAACCACGTCAGCAGTGGTCAACGTCA
A_09_P001346	46.4636	2.88075	50.3185	3.35959	0.923391	0.176667	JV226548		TCGAATATCTATAACACCAAATCCGTCAAAAGAGCCATCTTCAGTGGAACTCTTTGTTGA
A_09_P001356	43.8397	4.41741	40.8494	0	1.0732	0.514914	TC255510		TTAACTCCTTGGTAGCGTATAAGTGGGTCGCAACAAAGTACAAGTACTCCGTTGTTGGAG
A_09_P001361	49.2607	3.55588	48.8938	0.414992	1.0075	0.815354	TC249962		TATATCTGGCAGAGCCATGCAGCAGCTAGCAGAAGACGAAAATAACGTCGTTTCCAATAG
A_09_P001366	52.6736	4.14363	52.0207	2.37054	1.01255	0.828981	NP12807584		CAAATTTAGGAGCGATGGATCGTATATTTCCACACGTCGTCAACCACGCACAGATTTACG
A_09_P001371	45.5301	3.44209	45.0198	8.54102	1.01134	0.913459	TC252116		CAGCTAGTGATGAAGGAGAAGGCGGACTTCTTTGCCATGTCAAACCTGTACGGCCTGTAG
A_09_P001376	56.1004	7.46619	51.8073	4.00934	1.08287	0.248906	JV224003		TAGTGATCTTCCTTTCACTGTTTGTTATTTCCGACTTGACCGCGTGTGTTCACTCCCGAA
A_09_P001381	117.879	13.5984	127.431	17.3084	0.925035	0.327135	TC234051		AAATCCTGAGCACGCCAGCGTAGATATATCAGTTTGGGATCGAAAAATCCTGAACAAGCC
A_09_P001386	9937.47	911.147	10236.7	870.674	0.970771	0.56662	FBtr0111266	CG40127	CCCAGCAATTTTACATGAATAGCAGAGTAACTGCCAACTAATATTTCAGATGTAGTTTCC
A_09_P001391	46.5771	5.58439	45.4967	1.53242	1.02375	0.672575	NP802233		ATGATAGCGATTCACTCAGTAATCGATATTACGCCTCTAAAGAATTCGGGCGCAAAGACC
A_09_P001396	46.0178	6.31664	43.9654	3.56836	1.04668	0.659308	TC250872		ACCAAAAGTGGTACTCAGAAGGTAAAATTAGGGATACATAGATATTTGATCGTCAGGTGA
A_09_P001401	43.4065	2.66926	42.1275	3.42009	1.03036	0.6611	TC251358		TACTTGTTTTTCCAACTGCAATTACATCGAACCACACTCGGCGAGAACGATGCGATGCAT
A_09_P001406	91.6138	24.0701	80.9208	5.27611	1.13214	0.668732	TC250128		AATACAAAGAAAGAAATCTTAAGATTACCCTATCTCGCACAGATCACGGCCGCCGACCAG
A_09_P001411	41.5031	2.94545	46.7106	3.39418	0.888515	0.137683	TC237620		CATATTTTCCGAAGTTTACTGACCTGTATTCGCCCTTATCAAAACTTGGGGTCTGCGACA
A_09_P001416	48.976	4.62339	53.5734	3.82191	0.914186	0.344647	TC246175		TAGATACATTTGATCATCGATCAAAAATGCGACGGACCTCCGATCCAAATAACGATCGGC
A_09_P001421	43.2201	3.03389	43.6232	3.87339	0.990759	0.915325	TC237087		TTTGCTATCTCAACTTTTGAATGTCCAGAAAAATTTCAAGGTCGGTGATTCACTACAAAC
A_09_P001426	44.7767	3.02359	46.3044	3.86633	0.967009	0.673257	TC233968		GTGGAACGCTCACGGCCCCATTTTACAACACTCTTTAGTAAATTCGAAACTTGTCTAATT
A_09_P001431	44.9317	3.96246	42.5009	2.00407	1.05719	0.532461	NP12807550		CCGTTCAACGAACGGTGTGGCCTAATAAACTCTGTTTTTTATATTTTGGTTATTTTGTAC
A_09_P001436	46.9025	0.0859207	48.4494	5.27523	0.968073	0.76765	NP12807547		AGATGCTGATGACAACAGCTTCAGCAGTTATAACCAACCGATGACCGCTTTGGCCTATTT
A_09_P001441	7874.12	1149.38	7183.04	1015.61	1.09621	0.156023	FBtr0113813	CG40160	TTATGCCAACGTAGCCTTGGTCAGAGGTTGGATTGACCAGCAAATGTTAACCAATGGCTT
A_09_P001446	46.9025	0.0859207	45.0299	0.43941	1.04159	0.0972489	TC237504		AACGCTGCAAACGTAAATGTTTCTGACGATTTCAGGCCTTTAACATTTAACAACCACTGA
A_09_P001451	44.9317	3.96246	43.7184	2.84056	1.02775	0.671644	NP802294		AATGAAGCATTTGAAGATTTCCAGGAAACCATGGAACGGTTAATTGATGAACTGCAAAAT
A_09_P001456	44.6557	5.02041	40.3488	3.35017	1.10674	0.426673	TC232477		ATAAAGTGCGAAAAATGTTTGCATACTTTTCGGCTGTCTGTGACACTGATGAAGAGCAGT
A_09_P001461	48.8909	2.52679	46.4322	2.25586	1.05295	0.206737	NM_001038833		AAATGAAAAACATGGCCGATGGTATGTGCGTTTTGTAGCGGAAACTCAAGCGGATGCTTC
A_09_P001466	53.6553	9.6358	52.4296	3.33208	1.02338	0.92211	TC249738		ATAGATTGTTCTCCTCGGAGTGCGTTTCCTTTTTCGGAGGATTTCGCCATCGTTTGTCTT
A_09_P001471	44.7798	1.50085	41.5388	0.974889	1.07802	0.136439	TC232101		CTTGTCAAACAACCAGGCCACTTTACACAGATTGAGATAGGCAGAAAAATTGCACTGAGC
A_09_P001476	366.114	67.4699	360.612	30.8029	1.01526	0.978473	FBtr0113817	CG40178	GGCTTGAAAGATTGTTTGATGGAAGAACACAAAAATACTACATAAACTATTGGCCAGACT
A_09_P001481	45.5242	2.55356	48.768	4.13942	0.933483	0.458575	TC249070		AAGCTGGCGACAAGGAAATTCTCTCAGTACGAACAGAGGTCCAGAAAATCGACTCTTTGT
A_09_P001486	55.0831	6.15608	49.0677	2.89252	1.12259	0.240108			GGCGTCACAATTACACAAGGATGCTCTCTGTTGCCTAAAAAGTCAGAAAAGAAGGCCTAA
A_09_P001491	47.5864	2.46825	42.7843	4.15154	1.11224	0.333453	TC234708		TCAGTTTAATCGGGAAGATGAACGCAAAGAATATTACTTATTCTGCATATGTACTCTTGC
A_09_P001496	46.0277	1.9424	46.5553	1.58047	0.988668	0.602887	TC230128		GTAATAATGGATACGCAAGCTAATACTATTCTTGCTTCCAGGTATGGAATTCACAAATCA
A_09_P001501	78.8863	8.15339	88.0667	3.46386	0.895756	0.347368	NP12808008		ACAGTTGGCAAAGCTATCCGGAAACATATACTTCACGACGCTGACATTTATGACACCAGA
A_09_P001506	12812.5	2662.17	14237.2	731.795	0.899929	0.622972	FBtr0113824	CG40191	TATTTGGCAAGCCAACACCGAAGCAATGCAGTAATTGTTTTTACCGCAAAACTTAAAGAG
A_09_P001511	43.8765	1.69602	41.5954	1.96081	1.05484	0.402619	TC245093		TGGAGAAGGCAATCGGTAAAACCGTTGACTTTGAAACTGGAGACTGGAGACATTAAGAAT
A_09_P001516	5026.58	107.597	4349.46	237.281	1.15568	0.129664	FBtr0113830	Maf1	CTTACCCTTTTCGATGGAAGAAGAAGTGTACTGAGAAAGTGTTTACACCAGTTTAAAAAA
A_09_P001521	198.248	23.4771	193.827	29.8769	1.02281	0.7811	FBtr0333189	CG40198	CAAATAACGCAGCCCCAGCAATGTTCGCAAATGAGTAAATTTCTATAATTAAGTGACTAA
A_09_P001526	50.2528	6.41048	49.2066	0	1.02126	0.88204	TC240233		ATGACCGAGACGTTTGCACATACATACAAAGGAATGCAACAGAAGGTTCGCGAAAAGTAA
A_09_P001531	49.7572	4.07884	46.6777	3.4702	1.06597	0.198714	TC245092		AGCATGTTATATTCACAAGCAGTTCACAGCGTTGTGAAGGTAAGTAATATATGTGCGTAA
A_09_P001536	138.287	13.4913	129.894	1.10485	1.06461	0.447219	NP12807995		CTAAATGACAGCTACGCTTTATCGAAGGGCTCTCGATCTTTGATTACATTTCGTACTTAG
A_09_P001541	44.4683	6.17017	46.4022	2.20887	0.958323	0.718965	NP12807672		AGTGCAAGAAAATGGGTTCGAACAAGCAAACGATCGGAGGTAGATATCGTGGCTCAAAGT
A_09_P001546	41.8143	3.77199	44.9359	2.00536	0.930533	0.242303	TC233692		AAATCACATTTGGCCTGGATCTATGTTTGGCATTTGCATCTGCGAAATTGTCCTGCAGGG
A_09_P001551	41.0384	1.68246	45.0238	3.2612	0.911484	0.290209	TC249277		TTTTGAGATAGCTTGTAGGGAGGAAAGGTTAGTTGCCTTGGAAAGTGTCGACCCAGATTC
A_09_P001556	59.6635	4.80112	58.2483	0.534786	1.0243	0.761522	TC250129		TCAAAACCTACAAATCTGGAACGATTTGACGCCGTGACCGCTACTATACAACAGGTTTGG
A_09_P001561	44.4382	3.4292	48.4892	0.699705	0.916456	0.269475	TC236328		ACTGAAATCTAGCAGTGCCTCTAAAGATACGCAAAGAAGCACGGAACCAACCCATAGCAT
A_09_P001566	63.0325	9.21213	61.2321	3.81317	1.0294	0.488586	TC245451		AAGGGACAGTTTGGTAGAGCAACTCTGCGCTTTGTGATACCTGGCATCAACCTGTTTTAA
A_09_P001571	238.053	33.4921	336.285	70.8225	0.707893	0.219039	TC241422		CTATAAGTTACCTGTTAACGACGATTAATACGTGTGCAAGGGAATGGAAGGTATGCAAGT
A_09_P001576	42.0647	2.9205	42.7813	1.82416	0.983251	0.638272	TC235745		TTCTGGACATCTCATATGGAACCAATTCGAACGGCATCGTCGGAAAGCAGTAAGTTTATA
A_09_P001581	40.8775	2.96055	40.1607	2.37283	1.01785	0.830643	FBtr0302216	CG40249	ATGGTTTTCCAAATGTCTTTACAGTTGTGGATTAGGTTTCTCTACGGATACTGGATATTT
A_09_P001586	1809.73	372.733	1881.8	259.834	0.9617	0.789486	FBtr0301780	MFS17	TTGAAGTCTCCGCAATTATTTCAATTCTGACGTATCTATTTTATCAACTTTTCGGGACCG
A_09_P001591	1575.08	293.527	1580.51	129.396	0.996566	0.951188	FBtr0301780	MFS17	TTTATATCTCCGCTAACGGCTGGATTTATCGTCACACAAGAGGTAAAGTATAGAATTTAA
A_09_P001596	1956.72	369.826	2071.03	171.668	0.944807	0.749008	FBtr0301780	MFS17	CGCAGAAATACAGACATGGAATAAAGGACTACCAGTTAATGATGATTCAGATGAAGGGAA
A_09_P001601	48.9208	2.62179	40.4081	3.92067	1.21067	0.230012	NP12808003		ATTTTCCGTTTTTCGGAAAGAAGGGTTACGAGTGCGCGTGACGCAGTACCGGAATATTAA
A_09_P001606	44.9071	4.32328	41.2832	0.613454	1.08778	0.438805	TC243262		AATTTATCATTCGTTTACATACCAACTTTGGAGACACAGTTAAGCTTTACGGCTCCTTAA
A_09_P001611	45.2657	8.48433	44.4045	3.08889	1.01939	0.952604	TC251149		GCGTTGCGGGAGAAACGCAAGAGAAACAGCTGTAAAAACAGTACAATAAATCGACTATAA
A_09_P001616	46.057	1.85264	41.2222	4.379	1.11729	0.137504	TC236593		TGGGAAACATTTCGACTTTAAGAATTTTTTGAGAGCTAAGTGCCTAATGACCCATCTCTT
A_09_P001621	50.4939	8.16665	51.1128	7.62662	0.987893	0.940561	NP12807639		ATTGTGCCCAACCTGCAGCAAATAAAGTCGGGAGAAAAGAGAATAAAATGGGGAAGCCGT
A_09_P001627	203.431	5.12433	199.438	25.2947	1.02002	0.836479	TC247697		TTCAAAAAAGAAGAAGAACGGTGAAGCAATCAGAAAAACGACGGTCGCTTCAGTGGCAGA
A_09_P001631	67.464	12.1645	60.5286	1.66598	1.11458	0.575644			CAGACAAGGATGAACATTCCGTTAAGCGTATTAATTTAAAAGTACGAGTTTTGCCATCTT
A_09_P001636	49.4766	3.99733	43.2168	4.44691	1.14485	0.14043	TC249580		ATATAGCTGGTGTTGCCGAGCGATCACATAATGAATCGAAGATTACAGACTTCCTTTTTT
A_09_P001641	79.5025	1.71542	80.0279	0.189332	0.993435	0.736568	TC250869		TCCATCGCCGGAATCGCCACAAGTAGGACCAAGTGGAATGGTTAAACAACCTTATACAAT
A_09_P001646	69.6338	1.28368	77.0428	1.53676	0.903832	0.0347026	TC236892		CCCGTTACTCAGCTAGTGTGAATTTAATAATTTTTCTGGGATATCGATAGATATTGGGAA
A_09_P001651	121.972	15.7567	157.358	7.97792	0.775123	0.236066	FBtr0111169	CG40298	GCCTTCCAATTGGCTTTCCAAATACTCAAATGTCAACAGATCTAAAAGAATGCTTTTACT
A_09_P001656	2658.84	245.252	2368.29	197.872	1.12268	0.321827	FBtr0301725	AGO3	ATGTAATGATTTGCGGAATAGACTCATATCATGACCCATCTAATCGGGGGAATTCTGTTG
A_09_P001661	1467.44	226.824	1309.38	246.555	1.12071	0.571531	FBtr0301725	AGO3	CTGGTACAGTACGAATTCCAGCTTGTTGTATGGTGAGTCATAATTACCACTTAATTTTTT
A_09_P001666	55.9546	2.3613	52.2997	5.61293	1.06988	0.520366	NP12807657		TCCTAGATAGGCTGAGGTGCAGTAAAGTTGTGAGGAGTTCAGGTCGAACGGTAATTAATG
A_09_P001671	59.162	4.09178	59.3359	5.75482	0.997068	0.985287	TC238758		TAATTTTCTGAGGTGCAGTAAAGTTGTGAGGAGTTCAGGTCGAACGGTAATTAATGGGCC
A_09_P001676	221.286	80.4156	221.535	18.4845	0.998878	0.899598	NP12807951		AATGTCGTTCTAATTGGATTCGGTAGTGACCGCGACATTAATAAAATAAAAAGGTCTACC
A_09_P001681	42.8427	2.58224	52.7915	4.66154	0.811545	0.193103	TC241632		GTTACAACTATGGTGAAAGAGGTCATGTGCTGAATGATTGTCAGAATAAAGAAAAAGGCA
A_09_P001686	68.5046	11.3643	99.0364	2.76937	0.691712	0.18545	TC250031		TACTGAGGAAGTTCGAAAACAAGTGGAGAGAGAAGAGCCCCAGACAGTTGAAAACCATAG
A_09_P001691	55.6363	8.91606	53.4154	5.95216	1.04158	0.815224	NP12807564		TTTCCATGGACAGGCGTCGAACGCCACGATTGTTTTCAACGGCCGTCAACCGCTGTTGCT
A_09_P001696	62.3074	6.19391	61.5361	4.84179	1.01253	0.865013	NP12807564		AAAGCCCACATTTTTTGGGCCTTTATAGCGAGTGGACAAACAGGAAGTCACCATATGCCA
A_09_P001701	48.8304	2.81229	49.2516	6.40976	0.991447	0.965566	TC250723		AAGCAGTTATGTGGAGATAACGAAAGGCATCCAATATCCGTTGCGACCAAAACGCTGACA
A_09_P001706	43.0265	7.32447	44.2794	2.20849	0.971705	0.820368	NP12807989		ACAACGTTATGTGGAGATAACGAAAGGCATCCAATATCCGTTGCGACCAAAACGCTGACA
A_09_P001711	40.4413	1.56432	35.1988	3.33916	1.14894	0.0664275	TC247778		TACACTTAGGCGCGCCAAGTCGGATAAAATGTGGCGGAATGAGAGTAAGAAATCAGAAAG
A_09_P001716	42.2173	2.123	42.6566	1.67283	0.989702	0.837245	TC240675		AGCTGATCAGAAATAAGTGGCAACGGATATTTATCGGAAACTGTGTCCGAATTTAATTCT
A_09_P001721	686.291	56.3668	510.684	49.7342	1.34387	0.0846773	FBtr0086131	Eb1	TCAAATTTCGTACCAATCTGGAGCACGAGTGCATACAGAACTTCAAGATATTGCAGGCGG
A_09_P001726	45.3072	3.5731	40.7552	1.53731	1.11169	0.294574	TC244480		GAACAGGACCAATTCGCTGTTTTGTTATTTATCGGGTGCCGACAAAAACGACAAAGGAAA
A_09_P001731	61.3997	18.6591	85.6169	4.85264	0.717144	0.343903	TC250782		TGTCCGTCGACAAGAAAACACAGAACAACGAAGGTAAAGCGCGCAGGAGTAACGCCGCAG
A_09_P001736	137.657	41.0215	104.936	8.96257	1.31182	0.501099	FBtr0302337	CG40378	GTTACGATTTCAGGAAACGCATTTCGCAAATCAAATTCAACAGGAGAACGAAGATCATAA
A_09_P001741	113.469	16.2816	96.5561	1.9834	1.17516	0.363501	TC252216		GTATGTCGTGCTACTCTTCCACCCACTTGACTTCACCCCAAGAAAGGGGTCATTCGGCCC
A_09_P001746	110.459	11.888	115.196	3.62871	0.958874	0.335453	TC240886		GTAAAGTATGTAACAGGCCAAAGGATCATCAGGATCAATAGCCGAGTCGATCTGGCCATA
A_09_P001751	49.9376	6.18901	51.032	5.08975	0.978556	0.696808	TC248536		CATTTTTGCCGCAATTGATATCAACACAACAACAAGCATCAATCCAAAAAGGGCTTAATT
A_09_P001756	52.12	0.0841431	55.1608	4.90123	0.944876	0.544208	TC233584		ATGCTGGTCATGTCTTTACCTCGTTTAGAGTTAGAAGCCGCCAGAATTTACAAGACAAGA
A_09_P001761	42.8455	1.31428	41.0663	3.74172	1.04333	0.613685	TC249274		AACTAGAATCGCCTTTTACAGTAACACAAGCCGCCGATTTTGAGGAACACGGCATGGAAT
A_09_P001766	47.36	11.3745	48.6011	5.14223	0.974464	0.724937	TC242151		GCAGCGCCGGCGAGAAGATAATAGGAAAAAATATCTGAGTCAACGAAGAAAAGCTGTAAA
A_09_P001771	48.3903	3.60518	46.0246	3.26135	1.0514	0.563219	NP802145		CCGATCGAAATGGACTAACTGAATGTGTTCAAAGAATGAATGAAGCGAATGAATTTTCAA
A_09_P001776	46.1148	5.07221	45.3719	2.84946	1.01637	0.889005	TC250610		TGTCAAAACATCGAAAATATCGATGTATCGATGTCTCAGCACTACCTTGTACCCGAGCGG
A_09_P001781	43.9605	6.00365	50.2528	6.41048	0.874786	0.417761	NP1389808		CAGTCGCAATTCTGGAAGAAGTAGAAAAGGAGTGCGGAAGGAGACCGGCTGTAGTCACCG
A_09_P001786	48.1423	3.72242	46.3652	3.66529	1.03833	0.577783	TC242523		GGGTATTCCAGATTCGAAAGGGAATAAAATTATGTTATACCAGGCCAGAAATATACAGTA
A_09_P001791	2843.76	99.4491	2598.32	109.539	1.09446	0.149091	FBtr0111232	CG40439	GGCATATACATCAACTAACAACTTTGGTTTTCCAATACCGTCACATGCATATTCAAAAAG
A_09_P001796	49.3212	4.04229	43.5288	2.56234	1.13307	0.23697	TC255272		CACATCATAAAGTTCGTAAAGACCGAGAACGTGCAACGTGCCTTTAAGGATGGTTGCTGA
A_09_P001801	47.5547	9.84609	47.0543	3.35256	1.01063	0.982021	TC249656		AAAGAGGGGAAGGCGATACGTAGTATTGTAACTCCAAACTGGAGAGCAAAAGCAGGAGTT
A_09_P001806	48.9414	7.38634	41.7227	2.6501	1.17302	0.364826	NP12807638		AAGAGTTCTTCAACCGACCATCTACTCGAAGATGGCCATTGTGACCAACTTGGTCATTGT
A_09_P001811	44.2188	2.12285	41.2832	0.613454	1.07111	0.274013	TC237947		CTTATTTTGGGTCAACATGCTGTGCGTGCTAAGTTTAGTTGAGTGCTTTCGCAGCGAATT
A_09_P001816	310.417	6.28843	319.74	19.2125	0.970843	0.0500875	FBtr0111152	CG40470	GATTGACCACTATTTGTCTGACGCCCCAAAACTAGCATATGTAAATTAATGCATATAATG
A_09_P001821	401.002	12.1585	488.385	31.714	0.821077	0.138533	FBtr0072417	pain	TCAACCTTTTAGAACGATTTGCATTTAACATTCAGTTTAAAGAGCCGAGTTAGTCGGAAA
A_09_P001826	43.3392	5.01684	40.0655	6.41348	1.08171	0.347522	FBtr0335187	fd3F	ACTCTTCAGCGACGAGTTCAACCTTAACTACTTTGGCTATAATCCGGGTAGCGATATCGT
A_09_P001831	60.4739	9.60696	58.704	6.36928	1.03015	0.721131	FBtr0070727	SIP3	GGAGCAATAATCCAAAATAACAATTTCAAGGGCACATAGAGAAAGCACATTATCATTAGG
A_09_P001836	41.5946	3.41606	43.8114	4.31752	0.949401	0.124728	FBtr0089670	SIP2	TAACCGTTGGCCAAATGGCATTGTTTTTTGTACCCATACATATGTAAAAAGTAATGGCAG
A_09_P001841	2897.04	141.28	2513.37	105.688	1.15265	0.0311969	FBtr0072194	HSPC300	AACTGCCAGCATAAAGAGAATCACCGACTTTCTGAACTCTTTCGATATGTCCTGTCGCTC
A_09_P001846	14544.1	598.503	13249.3	525.239	1.09772	0.147688	FBtr0340158	Nup153	CCGATGATTGGGAGATGACCACGCGAATGTCGCTCATACTACGCATATTGATGATTACAA
A_09_P001851	15337.5	1257.92	11387.8	871.176	1.34683	0.0792267	FBtr0085927	His2B:CG17949	TTTTCTCCTGCGAATGCGGACAATAATCCAAAACGGCCCTTTTCAAGGCCACAATGTGTT
A_09_P001856	62.6558	19.7745	50.0429	1.35009	1.25204	0.353673	FBtr0305701	CG43164	CCGCGCTGAAATGCAGCGAGAGATTAAAGGAGCTAAGACATTAATCTATATATAAATATA
A_09_P001861	18611.3	1010.8	15086.3	315.251	1.23366	0.0830013	FBtr0091650	CG33671	GGATGACTGATGCGGTTTCGTTTTGTATTGCTATTGTATGTATTCGTGGTTTTGTTATAA
A_09_P001866	1860.35	278.435	1834.56	301.799	1.01406	0.723049	RE55868		TGCTTTGCATGCGGGAACACAACAAATTGTTTATAAAATATACGGTTCAGTATGTACACA
A_09_P001871	42.7178	2.00972e-14	41.095	0.879582	1.03949	0.236548	FBtr0300124	CG30270	AAAGTGCAGCGATCAAATTCTAACTATTTCGACGGACTACCAAGACATTTCCTTTATAAT
A_09_P001876	4611.98	75.9037	4075.06	98.9947	1.13176	0.0361414	FBtr0076186	Ube3a	TTACCCTAGGAACAACACCCACATTTAAAAACAGTACGCGCTGAATATTTTCCTAAATAA
A_09_P001881	3139.81	89.0736	2770.24	271.278	1.13341	0.300443	FBtr0085777	Zwilch	GGATATCTAGCAAGAATGTCCCTTAGCTGCATAATGTTTTGAGACACATTTAAAATGTTG
A_09_P001886	2317.49	23.8172	2243.13	84.0134	1.03315	0.421942	FBtr0301446	loj	CGCAACTGAGCAGACTTTTTTATAATTGGGACTACTTATGTCATACGAGTTATAGACAGC
A_09_P001891	20848.9	878.945	17488.2	1231.05	1.19217	0.203757	FBtr0075782	endos	TAGTTGTAAGTATTACGAGCATAATAAATTTAAGTTGGAGCAGCCAGCCACACACACACA
A_09_P001896	48.4493	4.8247	44.9655	3.35724	1.07748	0.525318	FBtr0085749	Ctr1C	CCTAATTGTTAATGTTTATGGCTCGTAAAACAATGAATGCAGCATCTTCCGCTGCCGAAA
A_09_P001901	403.154	14.7171	387.1	2.8415	1.04147	0.354947	FBtr0081835	Ctr1B	GAGAACAAGAACCTATACAACGCGTATTCATCTAAAGCGATTAAAGTACTACTCAATACT
A_09_P001906	1148.34	295.004	1029.66	280.387	1.11527	0.0799586	FBtr0070951	Ctr1A	GCAGCATATGTTCACCTGATCCATTGAAGTGCGTAAATAGATGTTGTAGATATTAAACTT
A_09_P001911	4936.92	446.364	5090.02	185.993	0.969923	0.736057	FBtr0086781	CG17680	CCCGCTTTGATATTTTCGCTTTCTGAATGTTAACTATGCTCGTTAAATACTTGAATGTAC
A_09_P001916	11490.2	1068.77	13377.1	260.795	0.858943	0.245755	FBtr0085405	CG1458	GCCGAAGCTGTTTGAACCCTTGTAATTGTAAGCAATAATTGATGATATTGATGGATTAAG
A_09_P001921	1072.66	33.049	1178.96	55.5617	0.909835	0.156787	FBtr0299559	CG42258	CACACACACACGTACATATACAAATACACACACACACATACGCATATATACTATACGATA
A_09_P001926	3292.11	694.631	2648.57	478.183	1.24298	0.0224542	FBtr0088078	CG13197	GGTGTGTTGATCAATTTGTAAATTATTGCTAATTAGCTGCAACTACAGGTACGGCAATTA
A_09_P001931	52.1706	5.99472	55.3645	2.83	0.942312	0.310811	FBtr0072928	CG16984	GCTTTGCTCTTAGAGGCGGACACACAAAACACTTCGTAATTAAGATTGAGAATAAATTTA
A_09_P001936	49.0696	6.15232	49.0744	2.46722	0.999902	0.976217	FBtr0070003	Or19b	AAGGGAGCGTACACCATGCTTACTCTGCTGAATGAAATTCGTAAAACGTCCCTTGAATAG
A_09_P001941	45.6524	2.64905	43.2513	3.39457	1.05551	0.570566	FBtr0083346	CG31275	GCGAGTTGAACGATTCCGGAAGAAATACAAAGTTATTGCTGCAAAACCTAAAATTAAACT
A_09_P001946	78.5098	5.58465	80.2281	6.92733	0.978582	0.386071	FBtr0113776	Gpb5	ATCCTAAAGAATTGTCACCCTAAAGCAGAGGACAGCGTAAGCAAGTACCAGTACATGGAG
A_09_P001951	1605.83	112.648	1423.94	85.9138	1.12774	0.0701867	FBtr0075350	Lasp	CCCAACCAACAGCCCAAAATTTAAATTTTTAGTGCATTAACTTATACTGCATCCACTACA
A_09_P001956	1832.18	201.959	2544.95	148.39	0.719928	0.0969082	FBtr0100145	Lasp	TCTTATCCTGAAATAGAAGCAGCGCCAAAGGCTTCGTTTTGTGAACGTGTTACAAATCAA
A_09_P001961	4995.35	54.6542	5692.72	208.391	0.877499	0.125088	FBtr0086677	GstE9	CTAGCTTAAAGGTTACAAACGCAACGTGTTCTGATTACGTAACAATAAAGCTTCTATTTG
A_09_P001966	6297.86	1148.76	6152.79	681.224	1.02358	0.914511	FBtr0086676	GstE8	CCGGGATTTGGTGACCCTCCTCAAGAAATTCAATTTTACCTTCTCAACTTAATAATTTAT
A_09_P001971	2009.04	179.91	2169	234.342	0.926254	0.470473	FBtr0086675	GstE7	GAGTCCTTCATCAGAGAGTATAATTTCACTTTCGCATCGAATTAAATCATCTATACATGC
A_09_P001976	15522.2	2126.79	16158.1	2289.87	0.960645	0.550963	FBtr0086674	GstE6	CCAGTTGGTGGCCATTTTCAAGAAGACCAATTTCACATTCGAAGCATGATATTATTTTAC
A_09_P001981	294.207	10.5896	397.002	47.7964	0.741073	0.20916	FBtr0086673	GstE5	ACATGATTACATTGCTGGGGATCAGTTGACCATTGCCGATTTTAGCCTGATCTCGTCGAT
A_09_P001986	119.322	9.59884	282.472	18.0601	0.422421	0.00842262	FBtr0086672	GstE4	ATCACATCCTTCAGGTCTATGATTTCGTAGAGACCTTTCTCGATGATCACGACTTCGTGG
A_09_P001991	3051.98	634.114	5131.52	1220.88	0.594752	0.060321	FBtr0086671	GstE3	GCCCAAATCATCGAGTTCATCAAGAGCAAAAAGTTCACTATTGTTTAAGGCATTTTAGTA
A_09_P001996	286.984	2.56872	272.061	71.0476	1.05485	0.769586	FBtr0086670	GstE2	CTGCGGGGCTTGAAGAAGTATATCAATTTATTGAAACCCGTATTAAATCTGGAGCAATAG
A_09_P002001	964.647	213.892	1040.36	285.706	0.927224	0.779654	FBtr0086726	GstE10	TTTTCACGGCATCTTCAAGCAATTGCAGAGAGCTCTGTTCAAAGAGAATGCCACTGAGGT
A_09_P002006	280.829	36.9756	302.293	31.9975	0.928994	0.414719	FBtr0309301	CG6006	GACCCAAGTTTAGGGAGGGTTTGCAATGGGAGCTTACAAACTTATTTTAATACAGCTTTA
A_09_P002011	385.007	51.0232	265.951	15.4667	1.44766	0.151884	FBtr0273416	CG32335	AGTTGGGCAGAGATTGATCTTCATCTGCTCATTTGTTCCTGCCAAAAATAAACGTCTTCG
A_09_P002016	4887.31	600.341	4760.65	716.424	1.02661	0.662477	FBtr0333870	CG40228	GAACCTATCGATGTTTACAATGATTGGGTAGATGCCTGTGAAACAGCAAATTAAATGGAA
A_09_P002021	48.2354	2.17719	46.0568	3.64037	1.0473	0.610592	FBtr0113841	CG40228	AACCCAGCTTCTTTGAGCCGAATTTCCGTCACAACTAAGCTAAAAAAGGTAATATTACCA
A_09_P002026	1171.12	135.109	1289.44	156.253	0.908236	0.305606	FBtr0100851	Kaz1-ORFB	ATGTACGTACATAAATAAAAACTTAGCGCTGTTACTGGTATATGGACGGTGTATGACCCC
A_09_P002031	22454.8	1411.51	21841.3	274.944	1.02809	0.656717	FBtr0091702	CG33713	CATTGTAAATCTCCGACAAGTCCCCTGTAAGTTCTTTGGAACTATAATAAACATACATAC
A_09_P002036	639.822	42.6274	704.859	6.99488	0.907731	0.280098	FBtr0330263	CG43736	GAGAAGATTAGTGTGTAAGTAGGCTAACTAAAACAATTTCTGGGCATTATATGCCAACTA
A_09_P002041	4276.21	378.654	4006.69	287.811	1.06727	0.14199	FBtr0091719	CG33722	GGCCTCAGGGTCTAGTTAATAGATACATACATACAGTCTGTGTGATATTAAATGAATCCG
A_09_P002046	194353	32464.8	188124	31085.3	1.03311	0.863918	FBtr0111132	RpL5	CCAAGCTGCAGTCTGAAACTGAGGCTTAAAAGTGTTCGTCACCAGCTTCAGTTTATATTG
A_09_P002051	289.9	32.9819	215.067	39.8978	1.34795	0.213974	FBtr0086668	Idgf5	CTGGCGAAAAATTTCCCATTCTGCGAAGCATCAAGTTTAAGCTATAAAAAGAATAGCTAT
A_09_P002056	4909.08	810.186	4510.16	621.24	1.08845	0.318013	FBtr0076165	CG7600	AAAGATTGGCTTTGTGCCCTCCAACCATATACACATATTAATGTATGTCTGAATAAATGC
A_09_P002061	50.3739	5.53098	51.067	1.4051	0.986427	0.867874	FBtr0300075	CG31178	AAATTAGAATCGGTTTTCAGGAGGCGAAGAAAAGTATCGCAGAAGCGCAAATATACCACC
A_09_P002066	662.279	106.46	1084.05	311.912	0.610933	0.251699	FBtr0113478	Arpc3B	GACTCACTAATATACTGCCGATCTTAGAGTATTTACCACCAAAATTTACGAATAAACTGC
A_09_P002071	1362.8	49.8992	1044.67	76.1669	1.30453	0.0649261	FBtr0074168	AlkB	CAACCCTCAATTTTGGGAGCCTTTTTCGAGATATATGGACGATTCACGTATTAATATTAA
A_09_P002076	41.2533	3.20233	40.9749	2.31716	1.0068	0.928718	FBtr0100832	ppk16	TTCGAGTTCATATACTTTCTTACCTTCCGTCCAGTTTTCAACTACATCAACCGGGAGTAG
A_09_P002081	42.2172	3.53835	44.2163	7.40462	0.95479	0.796014	FBtr0100831	ppk11	ATTTTCTTTTCTTGTGTGCGACCCACATGCAACTGGCTGACCAGACAACAGATACTTTGG
A_09_P002086	64.573	9.43717	61.2285	1.57828	1.05462	0.277247	FBtr0100097	ppk10	GGACTTTTCCTGGGATTTAGTGTTCTGGGCTTTGTTGAAGTTATATACTTCTTTACAATT
A_09_P002091	118224	14809.5	116950	10230.5	1.0109	0.908655	FBtr0100231	RpL41	GGCCCTAAAGTAATTTTGCAAACCAGTTTTCACACAAACGTACATGTGCATTTTAAATTC
A_09_P002096	1478.98	60.9684	2089.11	125.261	0.707949	0.0140913	FBtr0335236	LpR1	ATGGTCTACTATTAGAGCAAGTTGAGAAATTATATTTCTGTTGTCAAGGAGCAGAGTCGT
A_09_P002101	5449.96	917.853	4932.36	608.637	1.10494	0.29779	FBtr0070644	GlcAT-I	ATAAGCTTCCCCTGTGTGCCTCCCAATTGACGCAAATAAAATTGGTAGTGTTATCGAAAC
A_09_P002106	505.734	111.591	644.343	106.053	0.784884	0.357926	FBtr0332945	CheB42c	TTTAAAACGCGTGGTACCGTTATAATGCACAATCCATTCGATCTGCAGCTGCGTCTAACG
A_09_P002111	171.719	23.2978	198.064	22.8269	0.866986	0.408719	FBtr0086192	CheB42b	AATATACCGCGCCCAAACCCAATTTGTTTGGAGATCATAGGAGAACCACTAAAGTTGCAG
A_09_P002116	4734.16	140.587	4509.52	153.601	1.04981	0.269356	FBtr0091936	CG33932	CATTGGATTGGTAGTTATCTGTATACGCAATGTGGTACAATAATTTTTAAGCGGTACGAA
A_09_P002121	45.6785	4.08909	45.0913	3.48232	1.01302	0.687028	FBtr0073341	dyl	AGGCCATCTGAACGAACAGATTAGCCTCGAATGTTACAATATGCAAGTTAATAATATCGA
A_09_P002131	317.384	7.82755	225.004	8.57023	1.41057	0.0384435	FBtr0071755	GlcT-1	TTATATGGCCGCCAAGTACGACTTTGTGATGATCTCAGACAGCGGCATCAAGATGAAAGA
A_09_P002136	46.7138	1.21467	47.6457	3.3131	0.98044	0.435847	FBtr0081454	CheB38b	TGAGTTCTTGATGGTCCTGCACCTAGAAAATGTCAATACCTCAAACTTACAGGGGCGCTA
A_09_P002141	44.4045	1.75691	44.9056	2.20627	0.98884	0.381148	FBtr0081453	CheB38a	AACGTTAAAGGAGCGACAGACGTTTGCTTTGAAGTCAGGGGTCAGGTTGAGAAGATCAAA
A_09_P002146	54.7666	7.34832	60.2079	4.71661	0.909625	0.467902	FBtr0336880	Cby	CGAGCGCGACGGAACTAAGTGAGCTGAAGCCAAAGGAAAAGTGATAAAAAAGCTGTATAA
A_09_P002151	11332.1	1045.36	11252.4	1509.75	1.00709	0.764316	FBtr0113895	Tim17b	CTAGTGGAAGTGATACCGCTAAATTTCATCATTGTTCCGGCATATTGATACATATTGGAT
A_09_P002156	1232.11	186.612	1009.1	168.951	1.221	0.0618359	FBtr0082998	CG33331	GGCATTCTCAAGTCATTGGCGTATAGCTATCGCAAGGCTCAAAAGACATTCGCTGTTTAG
A_09_P002161	2921.48	310.563	2519.94	159.395	1.15935	0.264762	FBtr0082999	CG33332	GTAGGTTAAATGAACCATAAAAAATCCAGACGATCCGTACCGCATGTTAATCTTAAGCAA
A_09_P002166	1970.58	178.976	1851.89	107.479	1.06409	0.264674	FBtr0078100	dbr	CCTATTTTACGTCCCTCTAAGATGCACATGTAATTGTGTACAATGTATACTCCCATTTAA
A_09_P002171	3602.15	77.5809	3696.22	94.4786	0.974548	0.323047	FBtr0089480	att-ORFA	AACCGTAATTGATTTATTATCGCCGTAAGCCGAAAGTATATCAGCCAATAAACTGTCTGA
A_09_P002176	48.5771	3.38021	44.9304	6.48305	1.08116	0.618761	FBtr0089604	Sdic1	GATTGGTAATCCATTGTTTGTTTTAGTAGAGCCCAAATGTAAATGTATTATAGCGAAGCC
A_09_P002181	4684.02	638.007	4629.98	287.781	1.01167	0.923808	FBtr0072779	Patj	TCCCCTGAAAACAAGCATTCCACAAGTATGCAATATATTAAACCCCCTAGTATTAGCAAA
A_09_P002186	151.091	17.3806	168.383	10.7749	0.897304	0.384858	FBtr0307326	Mitf	AGCTACACTCAACTAACTGCTTGGGTATATTTTATCTGCACTTGTAGTGCTGATTATAAC
A_09_P002191	3498.19	444.025	3349.57	557.478	1.04437	0.522403	FBtr0307328	Mitf	CATCAGGTATAATTTCAGAGCGCCTTCCTTTTCAAATAAGGAGTTGTGATAATTGTGTAT
A_09_P002196	47.8294	4.39841	45.1529	2.02853	1.05928	0.545703	FBtr0308585	CG33226	AATGTTTTACGTTACTCAAACTGGATTCGAGATATAGTGCACAATTTCACTCCCAGTTAG
A_09_P002201	13410	393.275	13707	169.693	0.978326	0.507629	FBtr0082098	eca	CCTCGACTCCAAGCACTTCTAGTTGTAATTTCTTGTGCGTAATTTAATAAAATCCATTGT
A_09_P002206	184.857	25.6563	326.262	50.1853	0.566591	0.0621783	FBtr0080184	Porin2	TGCAACAACTTTAAGGACGGAAACCATCGGTTCGGCGTGGGAATTGCCCTCCAGTGCTAA
A_09_P002211	44.6857	3.50889	44.4064	4.69628	1.00629	0.935866	FBtr0301624	CG4681	CAGCTATGTACATAAGTGGAATATAATTACATTTTATGGTCTCACTCGAAAAACTCCCCA
A_09_P002216	73.5246	16.3941	106.883	8.1029	0.6879	0.256424	NP12807653		AACCGAAGTCGTCTGATTGCTTACCTGGTGTATCGCTACTATCGTATTGTAACTGGTGAG
A_09_P002221	53.4826	1.84284	62.7435	2.35489	0.852401	0.0479908	TC250413		AATGTTCTGAGAGGCAGATGGTGAGCGCCAGAAACAATGAGTCCAACAAATGTTTGGATG
A_09_P002226	47.6072	5.18726	51.0642	4.37318	0.932302	0.506998	NP12807561		TTCTGACCTAATTTTAGTTCTGGGAATCGAACATATATGGCGCCCCCAAACCACCTTACC
A_09_P002231	49.2638	2.36982	47.0253	1.84614	1.0476	0.406034	TC248857		ACACAAGAGATCAACCTCGCGAGCCAGAATGTGTTGGTAAAGAGTTTGCGACAGTCATAA
A_09_P002236	85.0933	8.80135	86.4649	5.46469	0.984137	0.806116	FBtr0307328	Mitf	TTGTAGATTTGGGTGATATTAGCATTGATGAAACTGCAGAACCGCGCATAGTGGGCTTAC
A_09_P002241	112.631	3.34071	128.519	9.34298	0.876379	0.259678	TC241733		GCTATTTGAAATTTGGAACTGACTCACCGACTGCATCGGATAATAACTGGACCCTTACGT
A_09_P002246	18055.5	1014.99	19153.9	1113.25	0.942657	0.190783	FBtr0301812	CG41128	CTGGATTTGGAATGGGCATCGCTTATAGGACGTGTGAAAAGGATTTAAATTCTTTAAAAT
A_09_P002251	44.4081	1.85523	43.2847	4.85912	1.02595	0.785056	TC249583		GTGGCATGATCACGAAGACTTTGAAAATGCTGTTGAGATTGTCCGAAAATTAAAAGTTTA
A_09_P002259	676.319	5.70226	848.545	129.218	0.797034	0.288762	TC245647		ATGCGAAGCAGCTTTTACGAGGTGCTGCTAGATCGTTTGTCAAAAGTCAACAAAACTATT
A_09_P002261	49.2901	4.08438	44.502	1.57103	1.10759	0.0368279	TC233150		TCTTACTGCTCCGCTACCTCGGTTACTACTATTCATGGTTTACAATAGTCTTCAAGGCGG
A_09_P002266	109.547	1.29129	108.901	0.835069	1.00593	0.621859	TC256678		TTTAGGATGTTATGGTGCAGGGTTTATCTTCCACGGGCGAGGCAACGCTTGGCGTGGGAC
A_09_P002271	42.7177	1.41531	42.7843	4.15154	0.998443	0.995203	TC235173		CATCTGGCACTATCTTTATATGCTCATAAATATTACCATATTCTTAACGAGATGTCGACC
A_09_P002276	49.1616	5.51389	48.0833	2.86753	1.02243	0.874562	NP1389802		GAAGCGACCACTAACGTTGTTCGTTACAAGTTCCTAAATTACCACATCCGCAACGACTGA
A_09_P002281	52.7997	0.87709	46.902	4.67464	1.12575	0.330558	TC234453		ATTCAGCGTTTATGATTGGCAAAGAAGTTACGGTGTGGACGGCGAGTAGTGATGTATCTC
A_09_P002286	47.2135	1.0615	46.4626	3.88068	1.01616	0.81652	TC250567		AAAGGGAAAAGGAAAGTCTTTGGTTGGTAACGGTGGTTCTGCGAAAAGCTTCCGTTCAAC
A_09_P002291	49.9107	4.81745	46.3414	2.28174	1.07702	0.27366	TC251920		AAGAAGAATTAGCGGCAGCTTCCGTTATTTGGGGCGCAGAAAGAGAGAAAAGAACCGAAA
A_09_P002296	43.2786	3.62386	46.2779	5.72732	0.935188	0.609692	TC249661		TCGGTAGTAACAAGCTCTCAGCGACATGTGGGCGTATGGCCTGACGCTAAGTTGGCATGA
A_09_P002301	51.8083	3.50244	48.8978	1.8522	1.05952	0.431867	JV225107		GCAGCATCGCAGGATTACGCAGAGATGGCGAAACAGGTGCGAGAGTGGAGTTTCCGTTAA
A_09_P002306	42.284	3.44395	39.6605	0.26616	1.06615	0.474033			TTCGTCCCTGATACCTTGGTCATTTTCACAAGATTTCACTTTCACTGCGAACAAATATGA
A_09_P002311	54.251	4.96481	53.9426	3.08798	1.00572	0.965179	FBtr0111194	CG41106	GTTGGCTGCTGTCGACACAACAAAAGTGGGCATAAGTATTTAGACAATAAATACATTCAA
A_09_P002316	43.3734	1.81893	43.5016	2.00409	0.997054	0.940094	AT03263		CTTCTTAATAGAAGAAAAGTCAGCCTAGGTTTTTGTGGAGAAAGGATAGAAAAGGGTTTT
A_09_P002321	54.5336	3.49743	55.7614	6.98961	0.977982	0.86936	FBtr0333177	CG42346	AACCGACAGACTCCGAATGCGAAGGCAAACACAAACACAAACGGAATCGCAATAATGTTG
A_09_P002326	51.9272	4.56794	54.312	3.93707	0.956091	0.222314	NP12807643		AAGGTCATGGAAAACTTAGAGAAGCCCAAGCGCTTGGATATCTCCCATTCTGCAGTATAG
A_09_P002331	57.9373	2.35981	56.8189	1.48669	1.01968	0.638992			AATTGTACGGACGAAAATAAGCAGGTAATAACTTCTTATGTGTACCGCCTAGCTTATATT
A_09_P002336	95.775	21.6954	105.378	18.5774	0.908873	0.0598062	TC251295		TGGAAAACGAAATTGAGACAGCTGTTCCCTGCTCCCGACTTAGGTGTTGGTATATCTAAA
A_09_P002341	48.5184	2.19921	43.5288	1.147	1.11463	0.128576	TC250200		TTCATTAGCGAGCGCCTGGCGAAAGAACTGGACAGCGGGAAGAGCCTCAGATCAAACTGG
A_09_P002346	50.0644	4.14195	51.5612	2.25992	0.970969	0.115395	TC240581		TCATTGTCATCATTTGCGGCCGTTGCTGTTACTCTGCCAGCTATTTTCGGTTATTTTTAA
A_09_P002351	42.0031	5.25264	43.9344	3.85455	0.956041	0.749222	TC250867		TTTCGTTATCGTTTGCTAGAGTGTCAGAGAAGACAAGTACAGGACCCAGAAATCGGAAGG
A_09_P002356	43.0962	0	45.2196	0.707594	0.953043	0.14414	TC251359		TACATACGCGAAAGCGACTTCCCCCATTGCAGTCGACTATATATTGTTCTTAAAAAATGA
A_09_P002361	239.286	3.80875	224.925	10.7493	1.06385	0.295033	IP08647		ACACTTCAGCTACCACGTGAGCAGCAACGTGCCACGTTGACATCCCCTTGCAACAACGGT
A_09_P002366	113.95	3.21124	104.015	7.75401	1.09552	0.306504	TC240336		GAAATTAATAATGAAGCGGGACACATCATTTTAGAAGGGGGAGAGTTATCCAACCCATAA
A_09_P002371	48.7853	7.44201	45.9351	4.45197	1.06205	0.727885	TC248645		TGGATAAATGAGGTAGAAGAATGTGGTGTGATAGGTTCAACAAGTAGTACGGTATTTTGG
A_09_P002376	47.8973	1.32083	39.4146	0.614001	1.21522	0.0254408	TC251583		TGTTTAGTGCGCGTGCAGACCACCGGATATGGCCTGCAATTCAGCAGTTTCACTCCGTGA
A_09_P002381	45.8039	5.53914	45.4624	4.48975	1.00751	0.962645	TC246801		GTTCGTGGTCTTGTCCTACTGATTATCAATGCGATTGCCTGATACGACAATTAAGAAAGG
A_09_P002386	48.7043	2.60995	44.029	4.31183	1.10619	0.141684	TC250127		CTCACAAAGGACCAGTACTGTATGATTCAGAAGGACGCAATGAACAGAAGGGCAATTTAA
A_09_P002391	61.9981	0.0808846	57.566	0.0823998	1.07699	0.000360597	TC239490		GCAGAGTTGAAGTTGGACATACCTCGGATAGAGACGATTAAGAGAAACAGGACAACTTAG
A_09_P002396	70.7194	11.2819	66.9234	4.73439	1.05672	0.757901	TC234361		ATCTTTGAATGTTATCGTTTTCACCACGAGCGTCTAGCGCTGGATGCGATGGCATTACAT
A_09_P002401	44.249	3.70555	46.8357	3.4819	0.944769	0.567502	TC251371		TGCAACAGAAGGTTCGGGAAAAGTAACGGGATCTTGTGTGAATGTCAACAACAAAAATGA
A_09_P002406	42.8731	1.58564	42.1241	6.23473	1.01778	0.821162	NP3188465		TTGAAAACCACAGTTATTATTCGTGATTATGATGTGATTATGCAAAGCCCAAGTGCATGG
A_09_P002411	51.2476	2.80203	53.2005	2.9846	0.963291	0.39765	FBtr0333177	CG42346	AATAATTCACATAACTCGAATAATTCGACCGACGAGGGTAGCTCTCCGCACATGTCCAGT
A_09_P002416	526.358	135.028	1019.85	54.015	0.516111	0.156346	FBtr0344186	CG40498	TTTCCGTTGTAAATTGCGGCTCTTCAGAGAATATGAGCAATGGAACGATAGTCAGCCATA
A_09_P002421	1681.14	68.219	2893.04	184.243	0.581098	0.0598983	FBtr0343092	CG40486	ATGTCATTACGATAATGATAAAAAGACCGTGCGCAGCCAATAAAGTGACTGAAATTGGGT
A_09_P002426	1259.73	276.613	2603.44	602.183	0.483871	0.0155101	FBtr0111189	CG40485	TATTTAACTATGATGGCCATGTCTTTGCCCTTAGTTTCTTAACTGAATTATTCGCGGATT
A_09_P002431	47.3349	2.97882	51.0234	6.7386	0.927708	0.466625	FBtr0111190	CG40485	GAATGCACTACAAACTAATCAGGAAATTATTATTCACAATCGAAGCTTTAAAGCCTCCCA
A_09_P002436	181.026	15.2644	245.887	24.1773	0.736213	0.0650284	FBtr0301118	CG40467	TCCGCTACACGAATTATGTATTTAGATCTATAAGCGTAGTGTGCACGTAGTATGAACAAA
A_09_P002441	868.86	76.2612	1110.59	116.266	0.782341	0.0412622	FBtr0113483	tmod	GGGCGATATTTCACAATTTTTAGTTTTAGTCGTGTTTATATCCACACATGCACACATGAT
A_09_P002446	521.297	8.5913	539.403	15.4051	0.966433	0.310353	FBtr0088146	sprt	GTAGTAGCAGTAGTATGTACTTACATTCTATATCTTGTATAAGTAGGGCTTGGCTATCAA
A_09_P002451	22368.3	4614.47	22506.2	4067.32	0.993872	0.844548	FBtr0076848	akirin	CGCGACAACAACAGCCCTCATAAACTATAACAAACAACAAATAAGGAAACTAAAGCAAAC
A_09_P002456	599.883	55.3006	484.578	27.4731	1.23795	0.133623	FBtr0082586	pps	AGCATCAAGGACAAGACTAATCTGCCTTCCAGTGCTGATGATGGAGACGAGGAATACAAT
A_09_P002461	1738.76	460.77	3092.71	591.113	0.562211	0.146533	FBtr0111012	mld	GTTCCATATTGTTGTACGAGGTTTCATTGAATTGAAACAAGGCAGTTGAATAGCCTAAAC
A_09_P002466	48.1345	4.75467	60.2618	6.54783	0.798756	0.191147	FBtr0079470	Spn28B	GTAATTCATGACAACAAAGTCATTTACTTTCAGGGTCACATCGTTGAACCACGCTGGTAA
A_09_P002471	20333.9	416.595	24172.7	1127.13	0.84119	0.103578	FBtr0071449	Neb-cGP	CGGATCAGTTTATTTTATGTGTAGTGCAAGACCTTGAAGGAATAAATAAGCTGAGAATGT
A_09_P002476	63.7882	4.13025	64.5786	4.5291	0.987761	0.770202	FBtr0074546	Frq2	GAACAAGGCTTCATCAAAATCTATAAGCAATTCTTCCCCGACGGAGACCCCAGCAAATTT
A_09_P002481	2170.86	272.464	4982.43	956.808	0.435703	0.0498399	FBtr0100388	Zasp52	AGAACCTGGAGGGTCAGAGCTTCTACAACAAGGGCGGACGTCCCTTCTGCAAGAATCACG
A_09_P002486	48.2638	4.83005	47.1706	6.45629	1.02318	0.856726	FBtr0110769	BG642163	GATTACCCGCACCACCAAGTGAGAGTATACCTGATATCTCCCCAAATCAGAAAACACGAT
A_09_P002491	49.0197	1.36179	53.23	3.8132	0.920904	0.30554	FBtr0110770	BG642167	GAAAAAGAAAGTGGAAAACAATGACAGCATGAATTCAGAAGTTCAGTTGCCACTATTTCA
A_09_P002496	44.2794	1.97974	41.5665	3.43322	1.06527	0.415328	FBtr0110782	CG34104	GATGGATTCAAATGCTCAGTTTGATTGAGTTGTAGTATGTGCCTATGCAATATTAAGAAC
A_09_P002501	335.949	41.9749	274.854	33.0893	1.22228	0.0339122	FBtr0110783	CG34104	TCGCCCAGAATCCACAACTATGTTATATCATTCCATCCATGTTTAAGCATTACGTTTTAA
A_09_P002506	61.6023	11.2179	61.6001	3.3265	1.00004	0.936198	FBtr0340178		TTATATTTTCCCCTTGAGAAATTAGCCGCTTGCATGATACAAATCCGTTGGCTTATGCTA
A_09_P002511	43.8456	4.23724	47.584	3.88025	0.921435	0.456474	FBtr0110787	CG34107	CCAAGTAACTGTATCATTTATTCGAAACCCTTGCCTTAATAAGCAACCTTGAGCAAATCT
A_09_P002516	44.7181	3.20333	44.1855	2.33602	1.01205	0.405584	NP1341318		TTCGTCACTGCTGTGCTCATCGTGGAGAGTGGTGAGTTTTGGACTATTGATTCCTTATGA
A_09_P002521	422.296	17.3838	667.138	12.1165	0.632997	0.0182171	FBtr0300423	CG34109	GAGGATCAGCTCAATTTGACGCAAAACTATGTGGACTGAGCATTCTCTTATATTATAAAA
A_09_P002526	47.3358	3.14623	48.2385	1.62248	0.981287	0.561448	FBtr0110797	lobo	TGGCGAGAAGAGCTTCGGAGACATCGAAATAATAAACTTGACTGAGAACTCAAAAAATAA
A_09_P002531	42.9125	2.5551	47.4633	2.46547	0.90412	0.214853	TC230641		GCATCAGGATATCGTAAATCCCAAATGGAACGCAGATCGGAAAAAAGGACGAAATTTTAA
A_09_P002536	103.227	0.439219	126.474	6.41339	0.816193	0.109601	FBtr0110806	CG34113	GTCCCGAAAACAGACAGACATACATACATATACACATCATTGTAACTGACTACATATGTA
A_09_P002541	55.5208	6.99756	62.6138	0.7899	0.886719	0.395324	FBtr0110808	CG34114	CCCAAAAGCAAATCAAACAGAAGCGCTGCAAATTAATGAATGTAAATTAGTTGCACATTC
A_09_P002546	75.1806	12.0679	65.4764	5.31858	1.14821	0.324991	FBtr0110813	CG34115	GGGCATTCACTAGTCCTAAATATCGATTAGATGCAATGTAGTCCGTAATTTATGTATTCT
A_09_P002551	2197.75	332.791	2262.43	340.545	0.971413	0.595529	FBtr0110816	CG34116	AAAGCTATAGACGAAATCTTCGTATTGGGCAGGCTACGACGCCTTACTCTGAATACGGTT
A_09_P002556	8233.08	237.003	8469.66	222.303	0.972067	0.201533	FBtr0110817	CG34117	GTTATATAGAAAGATAGTTACTAGCGTAGTGCGATTAAAGCGTCCCGATTTTGCAAACTC
A_09_P002561	70.5186	2.98571	80.8465	3.1349	0.872253	0.0938284	GH26447		AACATCGCTCAGTTGAAAGCTTTGATTTGAAACCCACGCCAGACCACCGAAAAAAGAAAA
A_09_P002566	48.6136	2.3448	51.623	3.62357	0.941704	0.310405	FBtr0306202	Gfrl	ACTAATATTTTTCCCCAATGGTCTGCCAAAATTGAAGCAGCCGAGACCGAAAGCAAAGCC
A_09_P002571	114.982	27.6815	109.031	15.0595	1.05458	0.80929	FBtr0110826	CG34120	TCCCAATACCGATACTATACCGTTGGTCAATGAAATCCTGGAATCCGAGGACTTTAGCCA
A_09_P002576	969.988	39.5368	1217.56	64.9239	0.796663	0.046697	FBtr0110827	CG34120	CTTAAACGACTCAGGCATCCTCCGATTTTGAAACCAAAAACGACTATATTCAAATTCTAT
A_09_P002581	39.782	0.0943977	42.7178	0	0.931276	0.0149993	TC244673		CAACTTTTACATTTTTGTCAACTTTGGCAGCGCTGAAAAGGGAAAATGTAACTTCATTTG
A_09_P002586	347.756	71.271	298.084	39.9721	1.16664	0.405812	FBtr0339075	Trpm	TACCAAGCACACTGGGACAGAAAATGTCATTCTGAACTTGATATTCTTCGATCTAATAAA
A_09_P002591	334.372	3.11611	258.512	4.47689	1.29345	0.0086887	FBtr0339075	Trpm	CCTAAGTGTTTTTGTGACCGTTTTGTATTATTATTGTGGTGGAATTTCGGTTAACCCTAT
A_09_P002596	1690.78	396.782	1717.56	332.774	0.984412	0.873644	FBtr0339080	Trpm	TCGTGTGCAACTGTCTTTTTCGGCGGCATAGATATTAGTGTACATAAATAGACTAAATGT
A_09_P002601	54.8118	4.54226	55.2184	3.04322	0.992638	0.603042	FBtr0110838	CG34124	CAGCAGTGGGCTTCCTTTCTAGACATCCATATCAAATACTTTGGTAGAAATTCAAAAATT
A_09_P002606	2503.88	5.85329	2498.49	157.661	1.00216	0.955171	FBtr0110839	CG34125	ATAAAAATAAACGACGCGATCCGTTTCGTTTCGTCCTCGCGTATATTTGAAAGTTCCCTA
A_09_P002611	2413.61	404.056	2312.92	339.227	1.04353	0.267717	FBtr0329976	CG34126	CGACGCGATCATCTTTTTGCTCCACCTACTTACTAATCAAAACAAAATACACAATGAAAT
A_09_P002616	56.289	5.88936	70.6013	6.11205	0.79728	0.140113	FBtr0301072	CG34127	GAACACTAAATCCCTTCCCAATGCGTTTCAGCTGTCTCTATATATATGAAGTACTATATG
A_09_P002621	55.3859	6.28818	55.0262	0.340072	1.00654	0.973963	FBtr0305613	CG42404	AAAGATGTACGAGACTGGCATGCACTATATGCCGGGACCCGACTCATGCCGCCTCTGCAT
A_09_P002626	45.9621	3.17292	50.5132	0.432367	0.909902	0.29697	FBtr0110870	CG34129	TCGAAACCAGTAAAGATACAACGTCTTTTAAGAACTGTAATGGTGGAGCCCTTGGTGTGT
A_09_P002631	44.0292	1.85467	44.7797	1.32969	0.983241	0.68928	FBtr0110871	CG34130	GTTAAACGATTCATTCTGAAGGCGATCAGTGGAAAGCATAAGGGCACTAGCCATCCAAAA
A_09_P002636	11234.6	1654.69	10731.8	1345.22	1.04685	0.25498	FBtr0110879	CG34132	AACGTGAACAATCCAAGTTCTAAACACACGAATCGGCTTCTGCATTTTGGAGCAGCTTGG
A_09_P002641	2321.6	252.057	1991.47	162.895	1.16577	0.00157657	FBtr0110888	CG34133	CTTGTAAAAGTTGTTAACAATTGCTGCTGGCGCGAACTGTTTAATATTACGCAAAATATG
A_09_P002646	2134.23	114.971	2930.46	167.119	0.728291	0.0173688	FBtr0110894	CG34134	CTGTGCCACGCGTATTCCTTGAGTGGATATACCATCTTTAATCTTTTTTGATAATCTATA
A_09_P002651	59.8328	12.577	61.7005	1.92047	0.96973	0.827519	FBtr0308890	CG11768	GCGGCGGTCTCGTCGACGCGGCAAGCAGAGCATCGAGGCAAAGGAAAATACATTCTTTAG
A_09_P002656	51.5	0.792677	60.5892	0.691759	0.849987	0.00919185	FBtr0110905	CG34135	CTGTGGATCCTGCTCTCCAAAATCATGCGGTACAACCCCTTCTCGGCGCTCATGATTTAG
A_09_P002661	752.309	397.087	537.233	40.4269	1.40034	0.623235	FBtr0110944	CG34136	CAGACAATCGTCCACAATACTCAAAACGACTGAACCAGAAGATCAATTAAAAGAACATTT
A_09_P002666	85.7891	2.6988	86.3459	3.82067	0.993552	0.887496	FBtr0110947	CG34137	AGCCAAAAAAGGTCGGCTGAGCATAGTTTTCTGGATAAGGCCCTTCGATATCTTACATTA
A_09_P002671	53.478	5.86374	56.633	9.08698	0.94429	0.738181	FBtr0110954	CG34138	CCCGCCACACACATTTAATGCCTGAACATACTTAGAATTTACGTTTTGGAACCGACAAAT
A_09_P002676	47.8934	2.96336	49.9043	4.8595	0.959705	0.360164	FBtr0301075	Nlg4	CGGAGGGGAGAAGATCAAACAAATCATTTGAAAACCCAACAAATTATATGAAAATCCGTA
A_09_P002681	2597.96	34.3236	2278.73	59.8812	1.14009	0.0483177	FBtr0110975	CG34140	AGCCCAATGCGGGATTCATACAACAGTTAAAGAGGTCTGATTAATAGTTTATGATACTGC
A_09_P002686	172.525	48.0875	113.785	4.14223	1.51624	0.356713	FBtr0301512	CG34141	AGTACTTTTGGAACTACAGTGACGCCTTCGCCAATTGCAGTGCGACGTTTTGAAATCTCA
A_09_P002691	1911.37	916.251	2433.24	272.35	0.785524	0.339737	FBtr0110982	CG17672	GCTGGCTGGCTGGCTTAATTAAAAGGAATTATTTTTTGTAGCGAAATCAATTTTGCAATG
A_09_P002696	39.8157	3.83712	41.9397	1.92486	0.949356	0.411321	FBtr0113487	Ir10a	TTTGTTGGCTTTTCTTGGCTTTCTAGCCGAGCATTTCAGGTGGAAACTGCAAAAGAAGGG
A_09_P002701	48.6131	1.4086	50.9922	4.18536	0.953345	0.201967	NM_001042805		ATCATGGGCAGCAATAATCCCAGCGAAGCGGATCGATACGACTATTATGACTGTGAGTAA
A_09_P002706	44.8405	3.00204	48.085	1.58628	0.932527	0.351736	FBtr0331159	RunxA	TTCACCTGCTCCTCTAACGATCAGAGCAACAACCAGGACTTCGGAGGAGCCACCAATCGC
A_09_P002711	2525.15	224.877	2542.32	131.037	0.993246	0.847324	FBtr0111011	mRpL34	CTCAAAGGACGTCACAATTTGTCACACTAGCCTTGTGTTAATAAACCTAACTTTATTTAC
A_09_P002716	1881.61	83.0185	1905.66	47.6544	0.987378	0.759009	FBtr0301007	CG34148	ACACCGAGATCGTTCATGTCAGCGAGACGGTAAAAGTTCCCATATACTTTCTATATCCTG
A_09_P002721	1520.96	316.583	1486.85	335.219	1.02294	0.436036	FBtr0111020	CG34149	GCGCCCATCATGACAATCCCTTGTCCTTCAGCATGAATTTAGAGGCATACATTAATTTTA
A_09_P002726	1038.84	68.9397	961.287	17.0527	1.08068	0.337094	FBtr0301004	CG34150	AATGAAAGCAGCGAGGATGAAATTCAAAAGATGATCAAGCTGGCGCAGGACGTGGATTTG
A_09_P002731	141.888	12.7099	184.489	11.8224	0.76909	0.0460516	FBtr0111047	CG34155	ATACATTCGAACAATAATAGTCTTAGTTGTCGATCGATAAGTGCTCAGCAGCCCAAAAAA
A_09_P002736	45.9293	3.52265	45.3406	3.94988	1.01298	0.799869	NR_073671	CR41352	GAATCGCACACATATGGCACAAGGATGGGGAAGTATGTTCTTCTTGCCAGTACAAGGATT
A_09_P002741	45.9026	2.44492	49.4812	2.71226	0.927678	0.150684	TC247160		ATATTTTGGAAACTTACTTGTCCACTACACCAGGGAGTCACCATCTACCCCGAGGCAAAT
A_09_P002746	47.0515	2.37336	45.9694	2.51372	1.02354	0.531064	TC247554		GAAAATGGTTATTTCCCAGAAACGTGTGCGGACTTGGTAATATACGAGTTACGCCCAAGC
A_09_P002751	42.7781	4.33158	43.4662	3.70067	0.984171	0.875299	TC250497		CAAAAAGATTTGTCAAGCATATTAACGGTTTGCCGGCAATGCGAAAACGTTTCGCCAGTG
A_09_P002756	46.896	4.49361	50.1296	6.23628	0.935494	0.621138	TC235470		CGCTTCTATTTCATTTATAATATAATTCTCAATGTCTCCCGCACTCTGGCAGACATTAAA
A_09_P002761	45.2499	0.614702	49.413	3.9602	0.915749	0.292315	TC250198		TAAAATCAACAACTATGAAATTCATCACCCTCGGTGAAAACCCTCGCCTCGTTGACACTT
A_09_P002766	48.3899	5.19109	44.5296	1.14703	1.08669	0.476553	TC233194		ATCGATTGCATATTATGCAATTCGACAATACGCCAAACATGTCGACCTACGCACGACCAC
A_09_P002771	41.7189	5.3288	43.2514	2.03028	0.964568	0.695582	TC232029		GCCAGTGATTACATCGGCCTGATGGTTGTTTTGTTTATGATGAACATCGAGGTAAAATAG
A_09_P002776	45.7745	3.52961	44.9691	4.08845	1.01791	0.85371	TC230099		TGCTTCAAAGACGTGGATTTATAGACGAAGACATAAATACAAGACGCACTGCGTCTGGCG
A_09_P002781	43.9687	0.958133	42.559	3.35191	1.03312	0.58257	TC249210		TTATCATATCAACGATACACAGGCACAGGTCTCGGTAAATGGGCAGAAACACACACTGAG
A_09_P002786	41.4114	0.432178	44.2188	3.53809	0.936511	0.458967	TC249123		GTCCATTTTATTCAGAAACTTCCGGAGCCACGCTACGTTACGTGTTGGTAAATCTTTTTT
A_09_P002791	50.6933	3.51799	47.0253	1.84614	1.078	0.34682	TC250873		TTTAAATCAGGAAGGGCCGACTTATCTCTTCCGTCCGGTCTTTGTACTGGATTGTAACGA
A_09_P002796	45.5908	0.353824	46.3417	2.29445	0.983798	0.731286	TC236799		AGTAACAACAACGAGGTGGTAGAAACAGCGACTCGAAATTCGGTTCAATCGGGAAGTTGA
A_09_P002801	43.5599	3.95591	43.9686	2.65949	0.990704	0.870618	TC251208		AACCATTTCCGGATTGTCCCTCTTTCTCCTTGTAACTATGGCGCAACTTACCATTGTTAA
A_09_P002806	45.2732	6.7885	47.7068	5.64027	0.94899	0.728221	NR_048044	CR41443	AAACTGACGGACTTGGATGACTTATCTGTTCGTCTAACTTCAGTTCCGTCTGATGGCTCT
A_09_P002811	45.2158	2.38781	45.4041	4.06456	0.995853	0.979564	TC233137		TAAGTCATCTTAAAAAGCTTCTCCAACGGAGTACACAGCCAGAGGTGCCTAACATTGACC
A_09_P002816	40.5037	7.73244	42.9365	4.61965	0.943339	0.408444	TC250484		TTCGATACGTCGAGAAGTTCGAGACGACAAAAGTCACCAAATTGAGAAAGAGGAACCGTG
A_09_P002821	49.4512	3.69023	50.8598	3.57663	0.972303	0.734777	NP12807687		AATTCTGGAAGCTCTAGAAAAGGAATACGGAAGGAGACCGGCTGTAGAAGTGAAAGTCAC
A_09_P002826	43.9687	1.25921	44.8713	1.70851	0.979885	0.406114	TC251833		GCAAATACAATGGATAAGCTTACGAGACCGGCGTATTTCTACGGGGATGCATACAGATAA
A_09_P002831	46.4978	1.53916	57.559	3.36824	0.807829	0.0182224	TC230477		CTATTTTTAATGCATGCTGCATGTAAATCGAAAAGGGCAGGATGTGAGTACCTAAAATAA
A_09_P002836	46.5251	3.9691	44.5901	5.29011	1.0434	0.714754	TC250483		CAGTTCTTATTTAATAATACGAACCGTATTCATCGTTGGGGACTTATCGATATGGTCTAA
A_09_P002841	49.8441	4.97091	49.6094	2.77265	1.00473	0.974285	FBtr0111173		TGTTTCTCCCGTTTCGTTGTGGTTACTGTTGCCATGGCTGCTAGAAATTCTGGATACGTT
A_09_P002846	520.14	91.0283	454.619	1.30698	1.14412	0.493544	TC249294		AGGAGCAACGAGATCACCGGAGGAGTCAGCCGTGAAAACATTACAATAAAACGACTTTAA
A_09_P002856	131.405	17.6903	125.365	14.701	1.04818	0.751949	TC247283		TTCTGAAGGTCCCTTTGCCGGCCGGAACGGGTTTAGGATGTTATGGTATGGGCGAGGCAA
A_09_P002861	49.3856	3.84265	50.1525	4.91278	0.98471	0.886042	TC246008		AAACAAAGCCAAAGCACGCCAAAAAAGAGGCAGCCGAAATGAGCAAGCAATTGCGCAATT
A_09_P002866	42.1891	4.28881	46.1183	4.76442	0.914802	0.428186	TC246527		AATTAGTTTTTCAAGCGAATGCACTCGACTAATTCTTGCGGCAAACCCCTATGCGGGGAA
A_09_P002871	40.7828	0.0942423	50.927	6.13724	0.800809	0.237154	TC251303		CCTGGATTTCTGAATAGAAAGTGGGATATGAATAATGACAAGCGAGCCAATTTCGGGTAG
A_09_P002876	49.6016	3.35121	44.2491	1.30886	1.12096	0.275477	TC232277		CCTTTGTTGCTTATTGGTTGAGGCACTCGACACAGTTGGACCCATAGCATTTGAAAATCC
A_09_P002881	42.748	2.76969	41.6604	5.06427	1.0261	0.402778	TC233481		AAGTATTTATTTCTGGTTTTGGCCTCTAACTCTGAGAGTATCAACGGTCCACGTTGGGCC
A_09_P002886	52.7742	10.1583	43.8727	4.06731	1.20289	0.417866	TC232631		CGGTATATTGGGAGTCAACAGTCCAGAAACCAGAACAGCTGCTCAAACAGCATACAAATC
A_09_P002891	150.949	30.0853	113.15	2.2261	1.33406	0.297724	TC230864		GAATTACTTCTTAGTCAACTAGCCATATCTTTCGGATTTCTTGGGAAACGACGACGCGAG
A_09_P002896	43.5657	2.44739	46.0889	2.20154	0.945254	0.327162	TC251501		TTGTTGCATGACAGAGCAGAGCGCCGCTTTATAAACAAAACAGTTTCAGTCCCAACTACG
A_09_P002901	41.7503	1.38517	40.5353	4.9871	1.02997	0.651291	TC250420		ATTCAACTCGACTCGCTTTTGCTTGGAGTGGAGTCGAGTCGAATCGAGTGAATTCGAAAA
A_09_P002906	46.2728	2.73356	53.4044	0.0219667	0.86646	0.179574	TC237189		ACGCGTTTGCTGCCAAGAAAAGGAAATAGGGATGACTTCAGAGAAGAAGAAAATATGGCG
A_09_P002911	45.2727	5.7277	44.7774	3.21758	1.01106	0.950192	TC228604		GCACGCTTTGTGTTAATTTGTGGACAAATTTGTGCGCCTCAACGGATGCGAATGCTTTAG
A_09_P002916	50.8688	7.32104	49.5677	4.01195	1.02625	0.852721	NP1389842		AATAAGCAAAGTGGTGTTGCCATTGCTGCTGTTGCAATCGACTGGCGTACTCTTTGTCAT
A_09_P002921	44.9932	3.91236	42.1899	1.7718	1.06645	0.423198	TC231632		ATTTCGAGTAGTTGTATTGGCAATCTTGCAATGTGCGGATGGGTCTATTGCCTTCCGAGT
A_09_P002926	49.7511	4.53306	43.904	2.77719	1.13318	0.194879	TC230940		GACGAAGTATAAAAAAGGACCGGGACAACGTTTTGAAAACGAAAATCGATGCAATTGTAT
A_09_P002931	43.7514	4.17079	45.979	7.47597	0.951551	0.715733	TC229376		TTAGAGATATGTTTTCTAGTTATTCGCAGCGCTGCATTCGGGAAGCTAGGAGAGTTGCTG
A_09_P002936	44.2189	0.707617	49.7672	0.792765	0.888515	0.0177622	TC239613		CGCCAAAATGAAATCATTTTCAGGGATAAAACGCTTCAAGTCCAAGCAGCTCGACTTCTT
A_09_P002941	49.5021	6.76393	46.1537	2.02859	1.07255	0.619021	TC225017		ATTTTTTGGTAACGAAGAGCAGGATAGGAGCAGGGTTCTCTGGCATAAGTTATGAGGACG
A_09_P002946	46.1517	3.40242	50.2257	1.65838	0.918886	0.219647	TC232287		TGGTAAAAGATTTTCCACAAGTGACCCCAAATGTTTTCCCAGCACATTGTTACGGCGGCT
A_09_P002951	48.1086	3.09173	46.4904	4.51049	1.03481	0.470003	TC233846		GTTTGATCAAACAAGATGGCGGGCGCATAAACATATACATACGTCGAGCACGCATCCATA
A_09_P002956	42.2172	3.53835	44.2189	0.707617	0.954734	0.564982	TC246014		GCACGCTGACACGTACAAATTAAAGTTATTGGGAATTCTGGATGTTAATAATTTCCTAAG
A_09_P002961	47.5794	4.58142	48.7016	1.94005	0.976958	0.778436	NP1389740		TAGTGGGCAACAAGTCACACGTAATAATAACTGTACAACAGTGAGCCTATCTCCGCCTTG
A_09_P002966	124.14	10.0141	131.333	14.2591	0.945229	0.166184	FBtr0333519	lt	TGTTCTGGACCGAGCTTTGGTTAAACTTCACGGACGATACAGCGCCATCATAACATTCTA
A_09_P002971	43.4683	0.958136	42.8116	5.28377	1.01534	0.384864	TC235740		CTTCTACTTTTGGCCGATCAGCAGTTTAAAACAAACACAGTGTACAAATCCAACCCGTAA
A_09_P002976	47.6465	2.832	47.3923	4.27313	1.00536	0.933219	TC249858		AAACAAAAAGAACCAACGAATAAGCGAGCCCATGCGAGAGCTAAATCAGGACTTGTGAGC
A_09_P002981	857.165	145.173	616.136	71.6287	1.3912	0.187189	FBtr0112350	CG34159	TGCACTAAGCGCGCTTAAAATTTGACCAGAACAACAATAAACAATCTAGAGCGTAGACAA
A_09_P002986	53.1103	0.437908	50.5132	0.432367	1.05141	0.0270541	FBtr0112351	CG34160	GCACTCAGGAAGAAGTTGTTTCGTCCACTTCTCCTGTTTATTTTGGTCCTATTTCAATTA
A_09_P002991	43.7488	2.21802	45.5242	3.34211	0.960999	0.643633	FBtr0112352	CG34161	TGACTCGAGCTGAAACGTGAGAATCGCTTTGAGCACGCAATATATACATATGTATGTGCT
A_09_P002996	48.2286	5.4669	41.283	4.90719	1.16824	0.177924	FBtr0302420	CG34162	TCATTTCATATTTTTAGTCCTGTCCACTTGTCTACTTCACGTTTCCTTGAGTGGCTATGA
A_09_P003001	2110.06	56.3723	1738.23	110.274	1.21391	0.149079	FBtr0112354	CG34163	GCTGATAAGCTGAAGCAACAGGACAAATAGTTGATAAGTTGGTTTGGTTTAGAAACTATA
A_09_P003006	1627.89	100.537	1704.15	148.845	0.955251	0.619643	FBtr0112356	CG34165	CAAGGCGGTGGAGGTCAGCAGCAACAGCAGCAGGAGAACCTATTTAACTTCTTCGGCTAA
A_09_P003011	1390.21	381.068	490.007	136.408	2.83712	0.0650256	FBtr0345461	CG34166	GTAAAGCAACAGTTAGAGTTGTTAAAATTTTACACAAGCAGCGGAGTTTTTCGTTTCCTA
A_09_P003016	40.408	2.09036	38.9125	1.30805	1.03843	0.267256	FBtr0112358	CG34167	GCTGTACTAATACCCTGTAGTACCCTGTTGTTGCACTTTTTATTGGAACTTTTCATATTT
A_09_P003021	48.0211	1.73225	45.2498	1.2776	1.06124	0.214544	FBtr0112359	CG34168	GCAAAGTGGATCCAAAGATTTGTGTTCGATGAAAGATTATGCCATCAGAAATAGATGTTA
A_09_P003026	43.4074	0.440024	45.9622	6.00372	0.944414	0.6694	FBtr0112360	CG34169	AATCCATGGCCCACTTGAAAGATTATAAGTACTCCGAGACGACCAATGGCGAATATGGCA
A_09_P003031	40.2824	1.89444	40.3826	1.37419	0.997519	0.95238	FBtr0112361	CG34170	CCGACGTCATAATCCCCCTAAATGTGGACAATTCTACATAAATGTGTCATAAATAAAAAG
A_09_P003036	45.1166	5.50608	51.1509	5.31263	0.88203	0.294265	FBtr0344147	CG34171	GACCATTTATCGCAGACAGATTTTCCTTATTTTCCTTCATCATTTTAATGCTCAGCATTG
A_09_P003041	4081.95	495.939	8102.98	729.929	0.503759	0.00812466	FBtr0112363	CG34172	CTACACAATGGGATTCGCCAAAAAGAAGGCCTAAGTTATGTGTTTAAATACTTTTTCGAT
A_09_P003046	47.6465	2.58073	43.4075	1.59756	1.09766	0.202251	FBtr0112364	CG34173	CCAAGGATGCGATTGTGTACTTCCGTTTTGACTGAGATAAAGCCGAATATATATATTAAA
A_09_P003051	3374.04	207.648	2999.74	263.547	1.12478	0.0263231	FBtr0112365	CG34174	GACTCCTATGTCCATCTGGGGTTTCTTCTCCTTGCCGAAGAAGTCAGTTTAAGGCAATAA
A_09_P003056	45.9621	3.17292	45.3409	3.7097	1.0137	0.870052	FBtr0112366	CG34175	CGTGAAGAAGCGGTCATAAAAACTCAATAAACGGCAATAACGCTTGATATACGTATACGT
A_09_P003061	1093.92	41.0308	1261.29	131.91	0.8673	0.351371	FBtr0112367	CG34176	CTACCACAATCCACAGTATTGAGAAGGAACTTTGATCTGTAAAATCCTTCACAATGAATT
A_09_P003066	45.1206	4.64591	42.4393	3.0021	1.06318	0.57392	FBtr0112370	CG34178	GATTGTTGCTACCGCAAACTTGAGTGCGACTGAAATTTCTAGTTACATAATGTGTTTAAA
A_09_P003071	228.379	15.4324	167.479	18.2525	1.36363	0.138839	FBtr0112372	CG34179	TGGGCTACAAGTTCTACGACACCAATGGCACATTCCACCTGACCAATTTTCAAAACAACT
A_09_P003076	135.332	7.9986	193.055	15.3341	0.701002	0.0433445	FBtr0300048	CG34180	CCGGATTCAGAGGACATACAGGCCGTGATTAAACACATTAAGAGCTTGAAATTGAATTGA
A_09_P003081	45.7805	1.50086	44.5309	4.32352	1.02806	0.741839	FBtr0112374	CG34181	GGTACATGCAAAATGACAGCGTGTGAGTATTCTGAATCGGATGATGATTGCAGTGACTGA
A_09_P003086	51.962	3.51278	63.6166	1.28323	0.8168	0.0443173	FBtr0112375	RpS28-like	ACTGAGTTGACATGGCAATCTTCGAGCAGGAGCAATAGCAATTTTGAAGATATATGCTAG
A_09_P003091	1538.81	166.761	1339.62	149.171	1.14869	0.00735252	FBtr0112376	CG34183	GCTGCTACCACGAAATACTTGACCATCGATATACATAGCTCTCAAAGCGTTTATATTTAT
A_09_P003096	47.3358	2.93575	44.2189	1.29193	1.07049	0.0910152	FBtr0112377	CG34184	ATATCAAGGCCATTGCACGATGTTCTTAGGGAAACTCTGGATAGACGAAATGGAAGACCA
A_09_P003101	48.2638	4.83005	49.5769	1.69677	0.973515	0.750934	FBtr0112378	CG34185	AAATGTGCAGTCAGAAGATGAGGAATCTATGAACCAACTTGGGTGCTCAGCTGAGCAAGA
A_09_P003106	6770.42	159.922	6707.2	138.968	1.00943	0.760312	FBtr0112379	Rpb12	GGATATCGTATCATGTACAAAAAGCGCACCAAGCGTCTTGTTGTCTTTGATGCCCGTTAA
A_09_P003111	96.4657	7.76424	83.7625	0.167252	1.15166	0.246539	FBtr0339079	Trpm	GTGCCCGTAAAGAAGCCTGTCAAGGCCAAGAAGCCTCACTCGCAGGCGGAAATCAATTGA
A_09_P003116	48.5067	6.16886	47.3673	0.913095	1.02405	0.879135	FBtr0112381	CG34188	TGAAATTGCAGCAAAAACTTCGTCGTAACGTGCAGGAATCGGAAGTGCTGTTCACACGAA
A_09_P003121	41.095	0.879582	42.1564	0.621487	0.974822	0.313086	FBtr0112382	CG34189	ACTGATTGTCCTCTAGACATAAAGCAACTGGTTGTTGAAACTCATCGCGTTTTTCAGTAA
A_09_P003126	45.9621	3.17292	45.5303	0.268184	1.00948	0.893504	FBtr0112383	CG34190	GGATTCACCAATAAGATATGGAACCGTTTGTTTAATCGCTATAGCACAATGCGCATATAA
A_09_P003131	5571.11	180.319	5535.61	245.411	1.00641	0.853209	FBtr0112384	CG34191	AAAGTAACCTTCAAAATCACGCTAACTTCGGACCCCAAGCTGCCCTTTAAGGTGCTTAGT
A_09_P003136	75.7052	3.65472	57.7376	6.10611	1.31119	0.127017	FBtr0112385	robls54B	CCAGACTCCAAGATAACACTACTCGTAGTACAGAACGCGCATGATTACTTCGAAAAATGA
A_09_P003141	44.2189	1.00071	47.2411	2.79392	0.936026	0.277848	FBtr0112386	CG34193	GACTAGCCAAACATCGCAAGAGTGGATAGATGCCAAGGAATACCTATTTATTATTTAAAT
A_09_P003146	272.849	25.1805	508.562	125.288	0.536512	0.146148	FBtr0112387	CG34194	GCGGCAACGAAAGCGGATCAGTAATAACATAATCTTAGTGTAGCTTATCTTAATCAATAA
A_09_P003151	1293	378.329	221.576	5.0085	5.83546	0.0748694	FBtr0112388	CG34195	TAGGAGGAAAAACCTGTGACCAGAGGTTAATAATCATGACCATTGTTACGTATTTAGTTT
A_09_P003156	44.685	2.56137	44.4648	4.98907	1.00495	0.147591	FBtr0112389	CG34196	AAATACCGATTATCCAGCCTTATTTCGAGCCTTTTTGGATATGGGAAACGCCCTCTTCGG
A_09_P003161	136.59	17.401	115.297	3.90586	1.18469	0.303134	FBtr0309113	hts	AGAGGAACTATCAGAGCTTGGGGGACTTTTTGAAAATGGGTTAATTGATGAAGGTGGCGA
A_09_P003166	234.244	22.6406	329.345	76.4088	0.71124	0.33565	FBtr0112391	CG34198	AATTTTACGATTCGTTATAAATAACTCTGTGTAGGGCTCACACTGTGGTTGCCATTTTTT
A_09_P003171	48.5491	2.58546	44.251	3.18203	1.09713	0.0143284	FBtr0112392	CG34199	AGCGGGTCCTGAAGTAGGCAATTTGGATATAGCTATTTGAATATGTAAAATAGAGTTGTG
A_09_P003176	6640.42	636.844	6092.23	879.188	1.08998	0.410008	FBtr0112393	CG34200	GGCCAGCCTAAGAGTACTACCAACATTTAAAAATTCCAAAACGGCAATTAAAGATAACTT
A_09_P003181	46.1829	2.3991	47.1422	4.37689	0.979651	0.802586	FBtr0112394	CG34201	ACTGAAGAAGAAAATGACTATCGCTATAAGAACTCCTACAATCCTGTATACCTTCAACAA
A_09_P003186	44.7485	4.4857	43.2513	3.95946	1.03462	0.720021	FBtr0112395	CG34202	CCACAATTCGAACAGGAACACTAGAACAATTTGTCTTTAGAGAAATGCATCCTTGAATAA
A_09_P003191	79.2136	9.38908	105.27	6.39943	0.75248	0.118333	FBtr0112396	CG34203	GCCTCATCTAATGTCAATAGATAGTCATATGCCATTGATATCTTTTATACAAACCTAGCC
A_09_P003196	87.4468	4.52558	83.4656	4.45905	1.0477	0.288646	FBtr0112397	CG34204	TAGTTGTAACCGAGAAAATACTGGTGTCCTCGCTGCTCTGCGTTTTGAGTCTCACAAATG
A_09_P003201	94.709	17.1221	86.0232	17.1768	1.10097	0.232444	FBtr0112398	CG34205	ATTCTCCCTCCAAGCCAAGTGATTCGTTATCCAGCGCTAGCATGAAACTTCTGATCCTTA
A_09_P003206	47.1151	2.70206	45.8341	4.44239	1.02795	0.55115	FBtr0112399	CG34206	GCCACTGGCAGCTAAATGATTGCAAGTTTTTACCCATGATATTATCAGCCAATAATAAAA
A_09_P003211	162.663	9.62383	143.535	4.81011	1.13327	0.154301	FBtr0112400	CG34207	ACCTACGTAAAGGAGGAAGGGGATGTCGGTCAACTTGAGTCTTTTATTGAACGCAGATAA
A_09_P003216	1978.25	212.51	2788.48	481.43	0.709435	0.167977	FBtr0112401	CG34208	AAATGCAATATGTTGAGGTGCTGCTCATCTAGCGAGTGGCATCTTCCCGTGCACAATAAA
A_09_P003221	56.4417	6.19593	58.107	8.38264	0.971342	0.855027	TC248868		TTGCTGGTAAAAACAAAAAACACAGCCCAACATCGTACAATCCCACACCACCGCCGGAGC
A_09_P003226	42.7178	2.00972e-14	43.7185	1.41526	0.977109	0.5	FBtr0112403	CG34210	CATACATATTTGATAGCCAACATTTTCCCGATTCTCTAGAAGATTAGAAAACAGACCGTA
A_09_P003231	423.266	59.6304	488.841	161.296	0.865856	0.703621	FBtr0112404	CG34211	GCATGCTTATACCGGCTGGAGATTTGTCCCTTTAAGACCACCACCACTACATCAGGATAA
A_09_P003236	1884.82	201.141	1650.59	88.4795	1.14191	0.303346	FBtr0112406	CG34213	TCTTCGAGTCCAGCACCGATCTATTTGGTAGAATCATTGTTTACGATCTCCAGCTGTTCG
A_09_P003241	64.6176	2.79254	76.2141	4.47695	0.847842	0.074923	FBtr0112407	CG34214	CAGTACCTGGATATTATGGCCAAAATCAAGCAAACTGTGTCGAGGAAAAAGATACGATGA
A_09_P003246	617.51	439.84	869.488	69.118	0.710199	0.56722	FBtr0112408	CG34215	GCTGTAATCGTGAGATTATCAACCAGTAATTCCGTTTTGAAGAAAACAAAATTGAGCTCA
A_09_P003251	216.283	16.2626	122.206	2.94121	1.76982	0.0409204	NM_001103743	CG34216	AAGAAAACAGTTCCCTTTATGCAAAGCCACTTCAACCAAACCAAAGGAACCTTCTATGAA
A_09_P003256	62.0614	6.61151	82.8594	9.53449	0.748997	0.161416	FBtr0112410	CG34217	ATCTACAACATGCTGAAGAGATTGTTTGGCTACACACAGGAAAATGAGGCTGGATCTGTC
A_09_P003261	44.1542	1.68791	42.9064	1.91374	1.02908	0.2735	TC237447		ATCAGGGGTCCAAGATTCTCCACAATTAGCCGTATTAAAGATGTAATGTGTAAAGCAATA
A_09_P003266	48.7342	3.68885	44.7788	3.48739	1.08833	0.407248	NM_001103763	CG34219	TTTACATACGTAGCCGTGTTAGCTTGCGTTTCATTTCCTCCGTTCGATTGGGCTTTTACG
A_09_P003271	27478.9	2966.25	22780.7	3421.71	1.20623	0.245165	FBtr0112413	CG34220	AATCGATTCCCAAGCCAATTAAGGATCTCTTCGCTGATTCGATCACCAACACCAAAGCTA
A_09_P003276	133.262	3.18607	120.417	8.05071	1.10667	0.249213	FBtr0299834	CG34221	TGTACACACGAAGACGGTCATTAAGAAGGTTCCGCTGCCCATTCCGGTGCCGGTCAAGGA
A_09_P003281	59.0466	2.01144	68.2216	3.12361	0.865512	0.0787956	FBtr0112415	CG34222	CAGCGATGCACTGGCACTCGTAATTGGCCGGATCCCTATAAATATATCAGCAGAAATGTA
A_09_P003286	43.8395	3.56396	40.9084	2.3254	1.07165	0.459796	FBtr0112416	CG34223	GAACCTGAACTGCAGTTCTATGGAGCTCTGAATCCCATATACCAAACAGGGAACTTTTAA
A_09_P003291	40.2825	2.02862	44.7192	0	0.900787	0.208014	FBtr0112417	CG34224	GCTATTCCAAACTTACACACTACTTAGGTGCTAAGCAAATCTGTATTTCTAGTAATTAGC
A_09_P003296	42.8766	2.39793	42.6265	1.53006	1.00587	0.901241	FBtr0112418	CG34225	ATGTGTTTTTTCGAATCCTGTGAATGAGGATCCTGCTGCTGCAGCAACACTAGATGACGT
A_09_P003301	41.5334	1.83636	44.1239	2.39385	0.941289	0.304018	AI297969		GAAATCTTAAAGGTGCCAAAAGAACACACACATTGTGGTGAAATAAAAATGCTGACATGA
A_09_P003306	2373.71	720.36	1769.67	758.528	1.34133	0.565181	FBtr0112420	CG34227	GTCAGAAGGATACCCTGTCACCAATGTCATGGCGTGAATAAAGTACTTTGGAGCAATTAA
A_09_P003311	2054.44	356.094	1123.89	204.672	1.82797	0.0364681	FBtr0112421	CG34228	CTACAGCCCAAGGCCTAAACATATACCATGATTTGTTATCAAAATTAGAAAGTTGTTACC
A_09_P003316	708.01	59.8168	613.546	40.5905	1.15396	0.208692	FBtr0112422	CG34229	AATATTTCGAACGATTCGTCAGGTTCCCGACAAAAACAGCCAGCTGGAGCTAAAATCCTG
A_09_P003321	37.8472	5.47264	41.8499	5.47302	0.904356	0.540089	FBtr0112423	CG34230	TCTACTCCTATTATGATCGCTTAAAGGACGCGTGAGCTTGTAAATTTTACAGTATATTGT
A_09_P003326	99.9966	13.8389	81.6622	9.73933	1.22451	0.266156	FBtr0344887	CG34231	CGTATTCGAAGAAATCAGAAGGATCAAACACAAGTTCCAAAAAAGAGCCGGGAAACCACA
A_09_P003331	411.804	42.4101	674.325	43.7937	0.61069	0.0422397	FBtr0112425	CG34232	ACTAGGATAATCCTGTATCCTGTGGCCAGGATATATTCTATTTAAACTCTAGCCAATGGA
A_09_P003336	49.3863	3.12606	47.357	5.87808	1.04285	0.329242	TC235517		TCAAAATTTATGACTCTGCCAACATTCGCGTGCCATCCAGCCACCGAATGTCTGCATTTA
A_09_P003341	128.073	27.4638	103.88	5.15039	1.23289	0.485209	FBtr0112428	CG34234	ATAAGATACACATCGATTAACCACTATCCCATTTATTGCCTGCCCGTCTACACAAATCGG
A_09_P003346	41.5331	5.84745	39.9148	1.86867	1.04055	0.535331	TC239601		GGTCTAAGTTTGTGTGAGTACTCTCCAATTGATGGTTCAATCAAATTGAGCGCTCAATCG
A_09_P003351	255.889	42.6598	275.62	162.867	0.928412	0.979243	FBtr0301011	CG34236	TACAAAACATCACGTACATGTGCGCCAATGTAAACAGCACCAACGGATGCTATCGACAGA
A_09_P003356	38.1646	1.67627	39.4723	2.83047	0.966872	0.645821	FBtr0305199	CG43127	TCTATGTTATCTACACCATCTTCTTGAACTTGTCCAATGCCACGAAAAATGAAGAGACCA
A_09_P003361	46.2744	3.744	42.9365	4.31141	1.07774	0.481801	FBtr0112432	CG34238	ATGGGTTTTTTCAGACCTTCAGACAGCAGCTCAACAACGTAAAATGAAGGGTTATATATA
A_09_P003366	222.1	16.0277	332.687	26.5536	0.667593	0.0837461	IP16891		CCACCTGTTACAATCTGATTCCGTAGTTAAAGCAATAGATTATCTATTTCGTTTGTGTCA
A_09_P003371	856.849	84.693	1051.18	24.7548	0.815131	0.192418	FBtr0304933	CG42671	GAACACGCTAAGTGAAAATGTTACTTCAGCTTTGTCCACATGATGTAGTGGAATATGTTT
A_09_P003376	44.6517	3.76588	44.3739	3.84365	1.00626	0.890588	FBtr0112435	CG34241	CCAGCCGCCAAATAATTTGGATAGTGTTTATCTACGCAATGGTTACTTTTCGTAAAATAA
A_09_P003381	616.034	3.84049	547.227	35.4619	1.12574	0.230607	FBtr0112436	CG34242	TGTACCCTGACAGCATGAACTCCATGAATTAAACTGTTACCTATACATGCAGGAAAATCC
A_09_P003386	45.8413	3.00206	41.2223	6.36054	1.11205	0.486892	FBtr0330356	bru-3	TTCATAACGAACATATTGCCAGTTGCGCTTTTCTGACTTATTTCAGTCCGGAGAGCTCCG
A_09_P003391	87.1261	11.7018	67.659	3.78692	1.28772	0.232738	FBtr0112438	CG34244	GGAGTTCGGCTTGTGAGAAATGTTCATCAGTTGAAAGGTTGAGCAGAAAAATAAAATGAA
A_09_P003396	49.9414	4.91938	47.4589	0.182649	1.05231	0.612846	TC237086		AACAACAAATACGCTCTGAACATGTTGACAACAGTCAAGGGCAATATTAGGGGCAGACCC
A_09_P003401	802.453	71.5858	661.557	70.8135	1.21298	0.154863	FBtr0112440	Hsc20	TACCTGCTGAGTATTCAGAACAGCATTAAACAGAAGCAACAAAGTTTGCTGGGCAGCTGA
A_09_P003406	65.4337	12.0876	61.8168	6.97241	1.05851	0.775561	FBtr0112441	CG34247	TCCTTCCAGCAGCAATATCGCAGCGACTACAAGCCCCTGACCTATGAGTACATCTACTAG
A_09_P003411	39.9107	3.96977	42.284	2.02876	0.943873	0.550533	FBtr0112442	CG34248	TATGGTTGCTATTTTACTCGTTATTGCCCGCTTTAAGCCAGAAATATATTTTTAGACACG
A_09_P003416	38.5986	1.06251	45.2741	5.03054	0.852555	0.282702	FBtr0344402		ATTGATATGCAATCGTTGTTGCTGCCACAGCATTGTGGCATCTCAGCCTCCTTTTTGTTC
A_09_P003421	885.293	169.24	808.815	80.4335	1.09456	0.2843	FBtr0112444	CG34250	GTCACGTAGATGGATCCAGTTTAGTGTTTAATATATCTCATAATGTAATGTACGCTAAGG
A_09_P003426	57.4475	1.66723	62.1317	0.601215	0.924608	0.134765	FBtr0112445	CG34251	ATGAGGTCAACAAAATCGTCACTGCCTGCTGTCCATTTTGAGCATCCAATAAAGGCATTG
A_09_P003431	2860.99	237.538	2489.8	93.0004	1.14908	0.219535	FBtr0334130	CG44005	GATTCATACGCTTTACCTGTACAAGTTTTAAGGACTGGCAAATTGTATATCAGAAAACAC
A_09_P003436	60.0956	3.86915	56.9073	6.84895	1.05602	0.315882	NR_048293	CR32194	GCATATATCCATTGGTAAAAAGAAGTGCAGTAATAAACTCAATTTTGGTAAGCCACTCCA
A_09_P003441	45.0599	3.37769	46.6197	2.15062	0.966544	0.268752	FBtr0112448	CG34254	CAAAACTGACAAACAATTCGAGGAGTTGTCTAGAAATTCGGACTGGACACCCCTAGTGGT
A_09_P003446	1370.2	323.062	1383.53	350.037	0.99036	0.830681	FBtr0112449	Blos3	CAGAAGGCAACCTGACTTAGACGTATAGTGTATTTGCTGATAAACGATCAAATCTAGGCT
A_09_P003451	67.196	6.58021	73.1886	2.1778	0.91812	0.0599018	FBtr0302318	CG34256	TATCTGTACATGGATTATAATCCGGTTTATGTCAAGCCCTTGGTGGAGAACGAAAACATC
A_09_P003456	67.4751	5.36616	52.3284	3.8802	1.28945	0.114503			CTTAGACTGACTGTTGCCATCGAAAGGTCGCACTGTGAGGTGAGTCTTTTGCTAAAGTAA
A_09_P003461	48.8308	1.62368	49.8824	3.36068	0.978919	0.662818	FBtr0112452	CG34258	AAGGTCTCGGAATCCTACGGATTCTCAGTTTTATTGGCCTTTCTGCTACTCAGCATATAC
A_09_P003466	52.7603	7.00611	57.5848	5.00777	0.91622	0.475915	FBtr0300030	CG34259	AGCATAACTATCGACAATTTAACGATGTATTCCTATGTGCTTAGCCATGCGCTGGGATAA
A_09_P003471	46.268	6.43608	47.3889	5.19068	0.976346	0.857174	FBtr0333482	CG34260	AAATGGCAAGTGCGACTGAAATTGCTGAAGCGATCCGAACTGGTTGCGGACATATCAATT
A_09_P003476	2217.36	522.861	1780.89	392.752	1.24508	0.105818	FBtr0112456	CG34261	GGCCAGCTTATTCACGTTGTTTTTGCGCTAATGTAGGAATAATAAAATGTAGCTCTTATT
A_09_P003481	2359.65	168.043	1846.48	158.557	1.27792	0.0540007	FBtr0112456	CG34261	CAGGTTTTTCAAGCGGATTCTGTTGAGCTGGTCGTTTATAATTATGTTGCTATGAAGTAA
A_09_P003486	46.2728	2.73356	43.2181	0.707641	1.07068	0.339228	FBtr0112458	CG34263	CTTACGGGAAAGGATTGGAAACCGGATTACTTCAATCACTGCAATGTCAGTAGACTTTAG
A_09_P003491	44.0633	1.4048	44.3091	5.62647	0.994452	0.998103	FBtr0306849	CG34264	AACTTTCTTCGCTTTCTGAAGCGAAACTTCTATCCCAGGACTGATTTGCGCCGCTTACTT
A_09_P003496	77.4035	8.82576	79.3176	3.00883	0.975868	0.794533	FBtr0331459	CG34265	GTAGTCCTCAACTCCAACTAAGTGTTTTTCGATTGTTAAGATGTTCAGCCATTGCAAATA
A_09_P003501	43.718	0.879383	51.0114	0.966821	0.857025	0.0158267	FBtr0112461	CG34266	AACTCAAGCACCGCAGCAAGCAGTTGAAAGCGATTGCCAAGCAGAAGGAGAGAAGGGGTT
A_09_P003506	45.7464	2.03033	46.769	6.29362	0.978136	0.716934	FBtr0112462	CG34267	CCTATGGACACCACATCTACCACGGTTAAATTTTGGAAAGAGCTCAATCGATATCGCACG
A_09_P003511	46.6799	3.28542	43.2514	2.31699	1.07927	0.186148	FBtr0112463	CG34268	CTATGGACACCACATCTACCATGGTTAAATTATTGTAGCACAACCCCATTAGAAATTGAC
A_09_P003516	54.5008	4.58409	51.5005	2.88909	1.05826	0.533798	FBtr0112464	CG34269	CACCTCAAAAGATCTTCCAAAAAAGTGACGAAATATAGATCAACTTGCTTATATCCCTGA
A_09_P003521	298.9	30.1084	284.052	25.748	1.05227	0.651982	FBtr0112465	Cpr65Ax1	ATCTGCCCGTTGCCCCCGTTGCCTAAGTTAAGGAGTTGAAATAAATTGTTTATAAAAGAA
A_09_P003526	43.3451	5.11518	45.374	4.24776	0.955285	0.590445	FBtr0112466	Cpr65Ay	CCTATGTGACAGCCCACAAAATTAAACCGGATAAGAGTTAAGCCATTTTATTGTATTGTG
A_09_P003531	106.636	5.40813	79.8002	5.43634	1.33629	0.0469467	FBtr0302711	CG42673	AGCGCCAAAAAGCGTCGTAAATTGCTCGGCATGCGGCTGGGCAAAGTGACAACGTTCTGA
A_09_P003536	46.2139	4.40913	43.9063	4.32316	1.05256	0.64966	FBtr0112468	CG34273	GCGTGGTCCGCGGTTAGGTTAGCCGCAATTATATTTTTAATAATAAATGGTTGAAATTTA
A_09_P003541	42.9064	2.73684	43.1554	4.33237	0.99423	0.959971	FBtr0112469	CG34274	AACAGATCGGATGCTGACTTTATAGATGAATTCCTGGACAAAATGAGATCGCTTCTCTAA
A_09_P003546	46.7994	4.53875	44.4052	2.45696	1.05392	0.324933	FBtr0345264		ATCCGTTGCCTTGGCTGCAACAGCATTTAGTTTTGAACCAGATCCTCAGTAGTAGTAGTG
A_09_P003551	55.5221	2.9729	54.8432	2.35091	1.01238	0.828092	FBtr0112471	CG34276	GCCCAAGTCTCTTTGCCAATTAATTTCAACTCCACTGCCGCTTAAAAAGAACAACGATTC
A_09_P003556	41.4117	4.67752	39.4147	2.02905	1.05067	0.666254	TC232063		AGAACTCATCCGGGATTACAAGGTTTGTATTTTCCAAGTTATCCAGGAGCAGGCGACTAA
A_09_P003561	96.8957	2.31378	79.4439	7.36478	1.21967	0.183488	FBtr0112473	CG34278	CCGCCCTGCGTGGGAGGTCCTGGTGGCCTTTGCGGCAAGAAACTTTACTTCTTCTACTAA
A_09_P003566	45.2741	5.03054	56.0188	6.11465	0.808195	0.193329	FBtr0112474	CG34279	GATATATACCAGCAGCCAGCAGTGTTGTATTTATGTGTAACTCTGAACTCTCTAGGCACG
A_09_P003571	43.9255	6.66895	42.9982	1.95307	1.02157	0.904923	FBtr0333932	CG34279	TATCAGTAACGACGAACTTCTAGGGATGGACATCTAGTGGCGAAATATGAAAGCTGCTGG
A_09_P003576	45.3075	3.19244	42.4675	1.50114	1.06687	0.154337	FBtr0112476	CG34280	GCAGAAGAAGCAGCTGAATATTTTTAAGAATGTATAAATATTGACACAATTGACAGGGCG
A_09_P003581	48.0867	1.76062	51.8098	1.40126	0.92814	0.156828	FBtr0112477	CG34281	AATACAACCAGTTTAGCAACTACAACAACTACGGATCTTCTGGCTACTACGGCGGTTACC
A_09_P003586	45.5896	4.67599	45.0238	3.29173	1.01257	0.922313	FBtr0112478	CG34282	TGGTTGGATCAGTGGTGGTGCAAATAAATTAATTATGTGTCCTGGCACACAGTCAAACAA
A_09_P003591	43.7791	3.02985	44.0925	3.49819	0.992892	0.892074	FBtr0112479	CG34283	TCCGCTCGTCGAGAATTCCGCAAACGCGAGCAAAAGCGATTAAATGATTTAAATCCATAG
A_09_P003596	1009.81	150.86	1554.69	110.325	0.649523	0.138725	FBtr0112480	CG34284	TCTTCACAAGACTTGTGTTAAAGCCGTCTTCGCTGGCTTTTATACTGCCTTGGATCGCTT
A_09_P003601	42.9029	5.73027	43.0002	4.00141	0.997737	0.95582	FBtr0112482	CG34286	CACGCCACTCTAATTACACACCATATCTTGTATTGAATGTATCATTTCGTAGGCAATTTA
A_09_P003606	56.818	7.2449	55.6457	1.21613	1.02107	0.882801	FBtr0112483	CG34287	GCTAAAAATAATGTAATGCCCTCCACACCCATCGACCGGTATCAATTTCGCAAATATTAG
A_09_P003611	950.918	53.2774	1764.02	273.014	0.539063	0.0835209	FBtr0300623	CG34288	TCCACTCTGCCAGAATTCCCGATTTCTGGATCGGTGACTAGCACGGCTCCTGCAGGATCT
A_09_P003616	51.1031	10.4434	44.3401	3.70971	1.15252	0.522476	FBtr0290252	CG34289	CAGGCGGGACTAGATTGTATCGTTACGCATTGTGATATTTTTTGTCCTTATATATTTCTA
A_09_P003621	66.6998	17.4865	69.5161	10.6605	0.959487	0.575744	FBtr0299531	CG34290	TAATCAAAAATGCCGCGATATTATAGGACACATCTGGGCGCCACAGAATGGGGCAAATAC
A_09_P003626	684.601	437.434	2375.71	257.337	0.288167	0.212455	FBtr0112487	CG34291	GAGTGCCCACAAAACTCCCAATACCAACCAAGCGTCAATCTGTGTGTGTACAAAAACTAA
A_09_P003631	43.2785	5.25323	45.2128	5.38685	0.957218	0.574507	FBtr0112488	CG34292	GATTTGCGGTTGACGATTTAAATTGGTTATTAGGCAGATTCCAGTACCATAAATTACCTT
A_09_P003636	1723.63	74.2324	1577.27	19.5838	1.09279	0.190005	FBtr0112489	CG34293	CGTCGACTGGTCCAAGATCTGTAAATATTGAACTGTGCCAAGAAAAAACCGCTTAACCCA
A_09_P003641	56.205	2.00715	55.0248	4.02386	1.02145	0.748399	FBtr0344745		ACCGAAATGGAAACGAAACTTGGCATTTACAACATAACAATAAACGACTAAATGAGAGGC
A_09_P003646	45.3105	2.01233	42.4362	3.35049	1.06773	0.307453	FBtr0112491	CG34295	GATCCGGAAACTTAATGGTTTAAGTGAAGAATTTAAATCAGTTACGGGGAAAGAAACCTA
A_09_P003651	46.403	2.01615	46.9902	2.72105	0.987503	0.765938	FBtr0112492	CG34296	GAGAATGTGGTGCACAAGTAATAGTCATATTCCAGCCATATGACTATATATTAACACTTG
A_09_P003656	43.4977	6.56672	40.9085	1.49292	1.06329	0.519751	FBtr0112493	CG34297	CCGCAAATTCAATTCGAAGCAGATGGATTTCATTGATGATTTCCTGGAAAAGCTAAAATA
A_09_P003661	51.2453	4.29862	50.7438	7.10481	1.00988	0.92281	FBtr0112494	CG34298	CTCTCCTCCGCACCGAAAGTAGTGATATAAATTAACAAGCAATTTAAAATTTTTGGTGGA
A_09_P003666	39.9854	7.16426	42.2561	1.98863	0.946265	0.428193	FBtr0112495	CG34299	TTGTTGCCCAATGGAATGCCCAATCCTTATAAGTACTTTCCGCTTAAAGGCGAAGATATG
A_09_P003671	44.8405	3.00204	43.9064	5.7384	1.02128	0.843934	FBtr0112496	CG34300	TTATTTTTGGATAGTGGCATTTTTCTACTGGCGACGCCTTCTCTGGGAACACAATCCCGA
A_09_P003676	307.559	29.4616	524.998	102.562	0.585828	0.167767	FBtr0112497	CG34301	GTTCGTACATTTTCCAAAACATGGAGAGTCGATTCGGGCCTTTTAGTTAAAAATTGAATA
A_09_P003681	41.9422	3.01262	43.7484	3.08211	0.958714	0.594151	FBtr0301078	CG34302	ACCCACCATTTCGTCAGAGATCAATGACGAAAATAAATACAATAAGCGCGAAAATAGAAA
A_09_P003686	48.7516	7.96176	46.2425	3.74861	1.05426	0.73253	FBtr0112499	CG34303	CCTACAAACAACTTGGTATGTCAAAAAAGAGGCGGCATTAAAAGTAAATGGATCTGTAAT
A_09_P003691	47.768	3.56076	41.5333	3.17923	1.15011	0.229387	NM_001104269		ATCCAAAATTTCAGGGCCAACAGATGTTCTTTGTCGGTGCATTGCAGACACTGCTTCTCT
A_09_P003696	110.296	11.5022	118.68	11.7519	0.929362	0.470273	FBtr0112501	CG34305	AATATTCAGCGGGCAATTATTGCGCAGTACGAAAGAATTGGCGGCACCACTAAGGTTCAT
A_09_P003701	73.4853	4.3205	71.9509	6.49047	1.02133	0.801533	FBtr0336812	Cdep	GTAGATCGGTGTAGATTGAGTTGCCTTTGGGCGGTATCTAAATATAATAATGTTATAGAT
A_09_P003706	44.0929	4.20117	40.0372	4.30105	1.1013	0.325834	FBtr0301079	CG34307	CCAGACAGTGTAGAAGAAATCGAATTGGGGAACCAAAACTTGGATTTTTCCTAACTAATT
A_09_P003711	45.4659	1.67894	45.6177	5.74793	0.996671	0.964361	FBtr0344728	CG34308	CAGCAGTGCAGTTCTGTGAGATTTACCCTCTTACGTAAATAAAATTTTCTTTTGTGGGCA
A_09_P003716	52.8858	6.5752	50.7784	5.5887	1.0415	0.796506	FBtr0112505	CG34309	GGACAACAAATAGAATAATAACTATTCACGAAAGTCGCTCGTCTGTGGAGCGGTTACAAG
A_09_P003721	845.923	91.71	726.753	134.544	1.16398	0.2528	FBtr0112506	CG34310	TACAAAAACGAGAAGAAAACCGAGGCAGAAACGCCAGCAGTAACTGAAACTAGTGGAACC
A_09_P003726	47.8294	4.39841	53.9729	4.1205	0.886174	0.291479	TC235602		TACGAGCGGAAGCGATTCTCGCAGCCGGAAACCGGCGAGATCAAGGTTTTTCATCACTAA
A_09_P003731	52.801	3.88406	52.7381	3.69567	1.00119	0.981347	FBtr0112522	CG34320	AGACGATTGCCTTCAGTGAAGTGCGGCCCCGATATGATGAACATTGATTTTCATTGATAG
A_09_P003736	52.12	0.0841431	49.5122	0.432172	1.05267	0.0680202	FBtr0112523	inaF-C	ACATCTTCTTCTGGGATTCACGCATGCCACCCGTTTACAAGGGCCAGAAGAAGGGGCCTG
A_09_P003741	47.9583	2.50424	44.469	1.50108	1.07846	0.220243	FBtr0112524	inaF-A	TTCTTCGAATCGAAGACCTTCCGGATAATTTCGATCTTTCTGTATCTGGGCGGGATCAGT
A_09_P003746	90.9657	6.58282	74.2808	6.33974	1.22462	0.0630567	FBtr0112525	CG34323	GAACACGATGGGGAGATACCGAATACGTTCGGAATATTCACCGTTAAATCATCTGGATAA
A_09_P003751	32368	3949.81	40707.2	4483.63	0.795142	0.0372434	FBtr0112526	CG34324	TTGCTGCTGCCAATGTGGCCATGCGCACAAGCAAAGCAAATTGGCTTTAAAGAATTTTTT
A_09_P003756	2205.38	6.99923	3101.43	96.0431	0.711084	0.0389416	FBtr0112527	CG34325	ACGCCACCCACTACGATTCTCCACTTGCACAAAAATATCTGATAAATGGTATATAAAAAA
A_09_P003761	52.1124	5.8503	56.5402	4.57687	0.921687	0.347261	NM_001103537		GTACCACGAATTGGGAATCATCAATGGAATACCACCCATGTACCATCTACCATCAACCAT
A_09_P003766	206.769	21.8942	220.504	18.1405	0.937712	0.565816	FBtr0112529	CG34327	AGTTGGAAATCCCAAGCTTTGGGAAGCTTAAGCAGCGGTTGGAAAAGCGGCGGCGGTGGA
A_09_P003771	59.5674	4.85532	62.0081	3.39111	0.960639	0.535042	FBtr0112530	CG34328	ATATGAGGATATCGAGACTGATATGTTAGATGGCATCCAGGGTTGGTCCGATATCGAGGT
A_09_P003776	281.787	53.9035	317.392	76.2922	0.88782	0.334779	FBtr0112531	Diedel3	TTTACGTGGTAAAAGTTTCAAGTTTGCTGATTGTTAATATACCTACCAGAGCGATTCGAA
A_09_P003781	7446.69	796.685	11819	1226.04	0.63006	0.0536392	FBtr0112532	CG34330	GCCACCTCCTTGCCCATAGGAACAATTCGAGCACTAAACTTTAATTTAGATATATTTTTT
A_09_P003786	1412.98	117.571	1426.87	74.6138	0.990269	0.900549	FBtr0301576	CG34331	CATACACATAATATGTAGTCTTTGACCTTCTAACATGCACTGAATAGAAAAAGCAGAACC
A_09_P003791	45.3074	4.15994	47.3997	2.29579	0.955858	0.437631	FBtr0112534	CG34332	TAAGCCAAAATCAACATTTGCAGGACATCTAGTATATGCGATTACTGTTAACTTATTCCC
A_09_P003796	20340.1	3735.87	3454.69	1679.1	5.88768	0.0925963	FBtr0112535	Vml	TGTTCAGCTGCTCGAGCGTTTTTACTCCAGCACCGTGCAGTCAGGGATATGGTTACTGAA
A_09_P003801	46.3295	2.91377	44.0936	3.10882	1.05071	0.211523	FBtr0112536	CG34334	TACTCGCCAAAAACAAAGCGTTCAAAATCAAAATGGGCGGAATTGCAGCAGCCAGTGGAA
A_09_P003806	48194.4	2443.16	48030.1	4763.28	1.00342	0.950359	NR_047748	CR34335	GATTTCATGAAAAACACGCTGTGTTGGAGGAACTCAAACAAAACAAGCATAAAATCCAAA
A_09_P003811	45.4014	1.5012	46.1537	2.02859	0.9837	0.719866	NM_001103408		TTCGAAACGAACGCCAAACGACAAACAGTTGCCACAACAATGGCTACAAGCTGGAATACT
A_09_P003816	45.4326	3.77657	44.563	3.42317	1.01951	0.834015	FBtr0112539	CG34337	CGATGATTTGGCCAAATTTGGTGAAATGGAACGTTCCATCAAGGAGCTGACCAGTTCGAT
A_09_P003821	42.403	4.90159	45.278	4.93152	0.936503	0.623267	TC243456		TAAAAGCATTTGGAAATGGAGGAAAGCAGTGGGCTTGGACTGCAATTTCGGTGGATAAGT
A_09_P003826	119.604	11.4228	109.821	4.15592	1.08909	0.449672	NM_001103456		GTTAAACTCTCTCGAATTGCATAAGTAAATAACGCACGTAAATGCATTTCTGCAGAACAA
A_09_P003831	63.2084	8.87157	69.22	6.36402	0.913153	0.302358	FBtr0302391	CG34340	AACAATAACAACACGATGAGAATGAAGCACGAGGCTCAGGACATGACCATGAATGGTCTG
A_09_P003836	1246.77	227.217	1309	157.704	0.952462	0.599815	FBtr0112544	Pde11	TTGTGGCACAGCAATTTGATAGCCTACAACTAAAGCTAAATAGAAAGATTCCTATAAACG
A_09_P003841	48.1774	1.782	54.8385	3.01935	0.878533	0.206766	FBtr0344834	CG34342	CTTCTTCAAGGATAGCGCTAACGATAATAAATTACAGCAGCGCAGAACTATTTATCGCAG
A_09_P003846	170.062	23.6297	179.839	20.1175	0.945638	0.432675	NM_206008	sick	TTTATCTGGGTAGCATTATTTCGTCGGCGAGGCAGCAGAGGCAAGTGTACAAATAATGGA
A_09_P003851	224.065	15.0768	247.399	19.6899	0.905682	0.185169	FBtr0344856	sick	TTGTTAAAAATGCAAATTGTCCTAGCCACAAACTGAACCTGATAACGAAGCACTACCATC
A_09_P003856	472.461	22.3762	681.961	65.5699	0.692798	0.0928792	FBtr0302660	rdgA	ATTTCGCCTGCAAATACAACCACAGGGACATTGTCAAATATATCATCGCAAGCGCCACAC
A_09_P003861	46.0277	2.10726	46.925	3.91837	0.980877	0.652089	FBtr0112553	CG34345	GCCAGCTTATGATGAGCCACAATATGAGCCAAATGGCTGGCTGGATCATTATAATTATAA
A_09_P003866	184.844	12.8075	210.963	26.0134	0.876193	0.141971	FBtr0346007		GGCTCGATCCGACTCCATTTCTACATATGTATATGTATATCTTTATCTTAAGTATTGCTC
A_09_P003871	81.0866	13.3353	98.5993	7.13193	0.822385	0.307578	FBtr0346004		ATGTGAGTTTTGTGGCAAAGCATTTAAGCTGCGCCACCACATGAAAGATCATTGTCGCGT
A_09_P003876	64.3616	7.57648	66.9735	6.8804	0.961001	0.716112	TC233224		AACATTTCCTCCAGCTTAGAGATAATCCTTTCGCCAATTATCCAAAGTAGTCGACGGTAA
A_09_P003881	5970.23	41.2599	4982.55	468.331	1.19823	0.220434	FBtr0112557	CG34348	CCGGAGTATTCCCAGCGACAGGAATTTTCAATAGATCTATGGAATAAAAGTGGAAAAACT
A_09_P003886	2220.95	50.9932	2785.25	334.93	0.797397	0.222524	FBtr0334505		CTAGGTGATAAGCAGGCCAAGGATTTCCTTAAAAAGCTGAAGAACCGATCCTTCTCCTAA
A_09_P003891	42.8116	5.75163	41.5361	2.47569	1.03071	0.83024	FBtr0112560	Np	TATAGAATTAGCCTCATCTACATCATCTTACACGGATCTGGGCAGTGATTTGGCAGCCAG
A_09_P003896	48.514	4.53292	55.7745	2.02087	0.869825	0.0631289	FBtr0112561	CG34351	AGATATTGTTGTGCAAACAGTTCACGCCCGACTTCAACGAGGAGGAATTATGCAGCATCA
A_09_P003901	5330.76	467.939	5857.65	609.137	0.91005	0.20203	FBtr0343369	mgl	CATATCCAAAAATTGATAAACATATGCAACCCCCCACAGGAGAAACCAACTAAAAACAAA
A_09_P003906	85.1727	5.69936	124.415	12.2885	0.684585	0.00119573	FBtr0112563	CG34353	ATGTAAAAGAGCATGCAACTGTTCAAACTAGGACCCATAAAACATTCACTACACCCACTC
A_09_P003911	429.634	32.7229	432.783	1.76319	0.992725	0.897593	FBtr0344296	CG34354	CCGCAGCAACAGCAGCAACAACCACCAGTGGCTCAGGTTTATGGCATGTCCGAAGTGTAG
A_09_P003916	62.7435	3.36402	66.1352	2.38276	0.948717	0.224605	FBtr0345324	CG34355	TTACGGAATTTTCACAGTATTTAGCCTGGTCGCGACAAGCCTTCCGTTTTTTGGTCACGT
A_09_P003921	95.2282	7.97779	117.386	7.1969	0.811241	0.128086	FBtr0331578	CG34356	ACAACGTACCTAGCACCATAGAAACCAAACTTATCACAGAGCTTTACAGCAATCGCAATC
A_09_P003926	69.8071	3.29022	67.7913	2.51512	1.02974	0.56712	FBtr0303867	CG34357	TAATGGCACCCATCCCGGCCCAGAGCTGACCCTTAATGCAGAGCAACTGCTGAGCAGATA
A_09_P003931	53.6726	0.695421	61.6925	3.31196	0.870003	0.154099	FBtr0112568	CG34357	TCAGCAGAGACTCCAGGACTCACCGTGTTGTAAAATATTTGTATAGAAAGTGAATATTGA
A_09_P003936	78.267	3.26762	96.9709	4.29166	0.807118	0.0530698	FBtr0112569	shakB	GGAAATCGCAGTGGAAGTGGCAGAGGAGAGTAACAGTTTAATTAAATTAAATTCAATTCA
A_09_P003941	520.317	74.9666	796.784	126.879	0.653022	0.0226878	FBtr0112572	shakB	AATCTTGGGAGGGTGGCAAGATTCATGCGCTCATCATGGACTTAGACATAGGCATTTGTT
A_09_P003946	425.328	35.4896	462.887	5.57105	0.918859	0.378184	FBtr0346133		ACCCAACACGCAACAAGAGCTTAGACTAAGTTTTTAATATAATGGTTATGCGACTACCTA
A_09_P003951	211.367	20.6654	259.362	27.4412	0.81495	0.168533	FBtr0112576	Glut4EF	GGCAACTTTTTATATACACAAAATGCGAAAGCAACAAACAGTTAAAATACGTATGCCAGC
A_09_P003956	63.115	1.66042	77.6517	7.26112	0.812796	0.177841	FBtr0112580	Dgk	GGTTAACCCTAGGTTAAGGCTTCCCTTATGATATGATATGATATGACATGATATGATATG
A_09_P003961	173.554	5.61775	240.197	6.83646	0.722549	0.00917962	FBtr0334897	CG34362	TCAACGCCCGTTGAAAAAGCTTCGGGAGAAGCAAACAATTATTATGTATATGCAAGCAAA
A_09_P003966	142.138	0.113953	191.106	18.8284	0.743763	0.148528	FBtr0112583	CG34362	CCAGGTTTATCCTCTACTCTTGCAGGCACAGTAAACGCCAAAAGCCAAAAACCGAAAATC
A_09_P003971	319.435	11.6208	262.174	11.2847	1.21841	0.0405092	FBtr0303083	CG42732	AATCCCATTAAGATATCCCTAAACGGTAGCATCGGTATGGAGAACCAGATCTCCTTGCAG
A_09_P003976	1135.37	106.742	886.955	32.9939	1.28008	0.198723	TC222481		ATGGCAACCGGATATACATCTTTTTGGGCGAAGTTCAAGTAAGTTATGTAGATTTATTTG
A_09_P003981	2016.79	169.372	4429.18	462.021	0.455342	0.020855	FBtr0344204	CG43729	CCAAGCCCACACGTCAACCACAAACGAATGACTATAATAACACGAATAAAAAGCAAAACG
A_09_P003991	49.4523	0.878382	51.0574	3.85604	0.968564	0.668802	FBtr0308029	Shawl	ACGGAAGCCATTGGGCTGGATGATGGCCTTCTGGATAACGATGGTGAGGATGAGGAGGAC
A_09_P003996	82.5977	15.3039	84.3302	2.18369	0.979456	0.861197	FBtr0112592	CG34367	TATAACTAATGGAACCGTGCCGGCTGGATTGTTTTCTGTGCCCCAGTACTCCATAAATCT
A_09_P004001	120.935	35.099	119.578	5.96515	1.01134	0.970729	FBtr0112593	Fili	GGAACGGCAAATTGAAGCCAGGCAAACGTAAGTTTAAATCTAATAATATGATATACGCAA
A_09_P004006	43.7085	4.00652	42.9016	3.42993	1.01881	0.60435	FBtr0112594	ppk9	AGCTTTACGGAAATTATCTACTACTTTACGGCACGATTTGTTCGACGCATGTTTTTCGAT
A_09_P004011	52.4296	3.33208	64.1502	2.96261	0.817295	0.0777471	FBtr0299544	CG34370	AAACCCCCATAAAAAGATATAAACAGAAATGCCCCAGAAGAAAATGAAAATCAATGCCCT
A_09_P004016	260.213	17.5906	200.019	28.6891	1.30094	0.149414	FBtr0112596	CG34371	GAGCGAGCATCATTCAGTTTCATTTAGTTCTCTTCGATGTAAAGCAAATGATCACTTAAT
A_09_P004021	128.994	7.94669	185.125	20.1825	0.696796	0.108802	FBtr0331989	CG43795	GCATTAAATGCGTTTGTTTAAAGCAATCCAATAAATGGCGACTCTACTGAATGTACACCT
A_09_P004026	1998.87	15.0833	2643.54	473.52	0.756136	0.278764	FBtr0304998	Ect4	AGGAAACAACAAGACGATATTTAATCGAACGATGAAGAAGGTCCGCTCGCTGATAAAAAA
A_09_P004031	1230.91	151.823	1169.84	152.764	1.0522	0.311924	FBtr0334847	RapGAP1	GCAAAAGTTACACGCAATCATTAATTTTGTCTTTGAAATCTATCCGATAAGTACCGCGAA
A_09_P004036	45.6213	1.28647	46.9606	2.72546	0.971482	0.593522	FBtr0112607	CG34375	GCATTTTTTCCATCGACCGCGTATTTATACGAAAAATGCAAAACGCAATTTGGAAATGTG
A_09_P004041	673.825	27.1108	585.894	8.22612	1.15008	0.0991656	FBtr0112608	CG34376	ATCAACTCCATCACCATATCCCCGAACACCAGGCACACCTTCAAGATGGAGAACATGTAA
A_09_P004046	502.474	8.42391	598.021	62.5719	0.840227	0.252983	FBtr0112609	CG34376	GGAATGATTGCAATAATACTCAAATACACTAAAGACGGCGTAACCAAAACAATTCCAAAG
A_09_P004051	47.8289	5.41136	50.0269	7.13823	0.956063	0.727364	FBtr0112610	CG34377	ATCAGGACTTTGAAAAGACCATACAGAGACTAAAGACACAGAAGGCGGCCCAGAAAAAGC
A_09_P004056	118.653	26.3817	105.087	0.832841	1.12909	0.616741	FBtr0112611	Pvf3	GACAAACACGGTCGCTGTCCCAAGCAACACGAACAGCCATCCTACAATGCCATGTCATAA
A_09_P004061	43.6225	3.85541	40.8161	3.43711	1.06876	0.519323	RE18107		GCGTTTGTGACCTCACAATTTGAGTTTCCAGTAAGCTTTATTTCCATTTTCTGCTATTTA
A_09_P004066	1049.97	70.2683	1501.31	158.885	0.69937	0.117964	FBtr0112614	Shroom	GCCGCATAGGTGTAAGCATTTTCTACATAATTATCAAAGCAAAGATATACCGTATGCATT
A_09_P004071	573.939	91.7993	1011.75	123.115	0.567272	0.0602523	FBtr0329979	CG34380	ATCTGATGGCAAGGAGCTGAGTTGCACGGAGGAATCCAGGACATCATGCAAAAGAAAAAA
A_09_P004076	192.423	19.1113	202.531	4.8169	0.950093	0.58385	FBtr0330222	TrissinR	GCTCTCAAGTTCTTAGTCTAAGGATATGATTTAGTGCGAGTCGGCATAAATAAATAAATG
A_09_P004081	44.1507	5.24167	52.1185	2.22184	0.847122	0.136881	FBtr0112620	CG34382	GTGCAGTAAACCCATGTCCTGTTTTAGTTAAAATGTCCTTGTCTAGTTTGTAAGTATTGT
A_09_P004086	122.727	17.5112	114.787	3.18471	1.06918	0.649785	FBtr0329899	CG34383	GACAATTTGCTGCTGGCACCGAACAAAATAGTCATACCCGAGCGTTACATACCTGAAACA
A_09_P004091	47.3029	3.08392	56.4799	2.39569	0.837516	0.0961724	FBtr0112625	CG34384	GAACCCGTTTGAGATCTGTTCAAAACTGCAAGTAACGGAAACATGAAATCGATTCTAAAT
A_09_P004096	55.4271	5.30155	62.3315	6.61666	0.889231	0.334243	FBtr0300553	dpr12	TTGCATTATTGAGAAGAGTCCTACACCACCGCAGTACGTATACTGGCAAAAGAACGATCG
A_09_P004101	107.468	8.15732	125.928	19.4076	0.853407	0.273114	FBtr0112627	CG34386	TAGAGTGAAGAGAGAGTCCCTTAGTAATGGTGTATAAAATAAACGAACTACAATGGAGCA
A_09_P004106	128.838	5.73142	150.854	12.8506	0.854058	0.164981	FBtr0112628	futsch	ATTATACCTACGTACGACACAGATGTTCTAGGTTATTGGGTGGCTGAAAACGAGGAGCTG
A_09_P004111	96.1307	5.97231	131.063	14.9042	0.733468	0.0377524	FBtr0112629	natalisin	TGTTTTCCTCGACTCATGTAGACACAACTATATGGCACACAATAAAGTACAGCATGCAAT
A_09_P004116	617.593	16.3107	818.688	18.7643	0.754369	0.00815807	FBtr0112630	cv-c	GGAGCAGTAACTCAAATATTCGATGCATAAAGGAAATCGCAATAAAAGTGCATATTATGG
A_09_P004121	78.1955	10.1491	89.027	5.63117	0.878335	0.228555	FBtr0112633	Rgk2	GATAAAATCCGATTACTTGTTTGGTGTATCAAACTTTCCTTCACCTCCAACTCCGCCTTC
A_09_P004126	88.0892	12.5772	83.0462	10.2655	1.06073	0.635666	FBtr0333611	CG34391	GGGGGTCTAGAAAAACGGGGGAATAGTTTAGGTACATCATCATATTTCATAGCTGAAAGT
A_09_P004131	549.867	162.956	410.241	64.2282	1.34035	0.342357	FBtr0112636	Epac	TTCCGTCACCCCATCTCCTTTTACGGCAACTTGGAAATAAAATACGAAACCATTTATTAA
A_09_P004136	72.7595	8.34027	98.7218	5.81289	0.737015	0.194825	FBtr0112637	CG34393	CCTAAGCAAGTACTGTACATAAAAGTTAGGTAAAGCACTTGGATATTTAGCGTTAAGTAG
A_09_P004141	192.7	4.0401	149.626	1.03422	1.28787	0.0228068	FBtr0112638	CG34394	TTTGTTCAGCAAGTCGAAATTCATAACTGACTTCCATGCCATGCGCAAGTCAACGGACCT
A_09_P004146	686.172	135.16	694.407	126.953	0.98814	0.842128	FBtr0112641	CG34394	TAGGCTTATTAAACAGAACATACAAGAATAAGAGACCGAATGTTAAGCTGCAGCAATGAA
A_09_P004151	289.307	80.8377	316.956	100.039	0.912768	0.833182	FBtr0112642	nub	GTTCACTTGCTCAACAACATTTTGTGGATGCATAAGGAAATGGTATTTATTTGCCTTGAT
A_09_P004156	108.765	12.8945	124.408	4.13021	0.874258	0.334745	FBtr0112644	CG34396	CCATCATCGTAGCATAAGTCTAATGTTAATGAAATAAAGCGCGCGAGTTGACAACGCAAA
A_09_P004166	157.678	24.4625	196.414	32.5847	0.80278	0.0369914	FBtr0112646	Rgk3	AATCATCTTGAATGGCACCGAATCGGAACTGAAGTTCCTCACTGGAAATCCAGAGAGCAA
A_09_P004171	160.184	4.52023	224.737	29.9705	0.712764	0.162792	FBtr0112648	CG34398	TTCGAAAGCATCGAAAACCACAGCGCATAAACCATCTGCATCTGCATCAGCCAGCACCAC
A_09_P004176	552.08	117.438	357.251	95.7569	1.54536	0.0926635	FBtr0112650	Nox	TAGACTTCTTCTGGATCAACAGGGATCAAAGATCCTTCGAGTGGTTCGTCAATCTGCTGT
A_09_P004182	69.2014	4.68936	72.2598	0.683899	0.957675	0.523075	FBtr0330419	dysc	CACAAAACTCTCAAGAAGTTTCGATATGAAGGAAGAAGGCGGCACATTGCTGGGCGATAA
A_09_P004186	1691.22	208.794	1568.76	209.091	1.07806	0.223312	FBtr0112653	CG34401	TCTTTTCCGACTTTATAACGACCGAGCAAAGACAGATCGAAATCATTATGCTCGCACACA
A_09_P004191	97.7553	5.90974	108.054	8.41866	0.90469	0.174902	FBtr0112654	CG34402	CGTCAACTCAGCCGGTTGCAAATGTAAACAAATTAATTGCATGTATCTTATGCACTTATA
A_09_P004196	55.3225	8.50933	54.7461	4.20071	1.01053	0.964998	NM_001104287		GCCGCCGGCACGCCTGGTTATTTATATAAATCCCGCAAATTTGTGTCAATTTATGCAAAA
A_09_P004201	1144.72	39.8922	1964.32	285.458	0.582754	0.124782	FBtr0100246	pan	AGAGCTCTCCGCTTTCTGGCACTTGAATAAAAGTTCGAGAGAGCTGGATCCAGTTCTTAA
A_09_P004206	362.644	18.2965	418.555	14.0443	0.866419	0.0948004	FBtr0112657	pan	TGAGTCAAATCTCAGGCTAGGCCGTGCCAAATAGAATAAACAGACAATACACACTAAAAC
A_09_P004211	674.883	22.5916	713.952	9.59159	0.945279	0.21958	FBtr0112667	CG34404	GAGTTATTCAAGACGCATACACGGGATCCTATATTTATACAATGTATTCGCATTTTGCTT
A_09_P004216	98.8717	4.24366	113.888	7.36372	0.86815	0.223668	FBtr0333815	NaCP60E	GACAGAAACCAAACACTCGTCAATTAAGTGATATTTAATATTGGTACGTACTCGTATTCG
A_09_P004221	1773.86	196.228	1480.37	81.037	1.19825	0.107011	FBtr0334134	CG44002	ATACGGACAAGGTCGAGAACGCGGCTATATCTTAAGCTTCATTTAGTTTAAACATTTAAA
A_09_P004226	5510.08	258.346	6083.26	770.353	0.905779	0.546796	FBtr0112672	Not1	CCTCCCCCTTCGTCGGGGAATGTTACAAATTTTTAATTGAGTTGTATTATAAATGGTAGA
A_09_P004231	3431.5	527.948	3592.95	544.243	0.955067	0.464993	FBtr0112675	CG34408	AATCGGTGTCCACTGAGTGTTACCCGATTGATTATCGTATGCTAATTATTATTTATTGCT
A_09_P004236	83.1797	6.38915	71.5227	4.84758	1.16298	0.175256	FBtr0331694	CG34409	GCCAAAGTCTTCAGAATACATCGACGTAAAGAACAATGATTCATACATTCTACGGATAAA
A_09_P004241	66.2558	2.78138	85.4939	0.537858	0.774977	0.0682908	FBtr0345428	Rab26	CGCAGAGTCGAAATTCTGCATTTATTGAAACAAACCCAAAACGACAAAAAAGAAAATCAC
A_09_P004246	140.256	13.0778	194.275	4.22448	0.721947	0.111816	FBtr0345428	Rab26	GTTCGATGGCGCAGAGTCGAAATTCTGCATTTATTGAAACAAACCCAAAACGACAAAAAA
A_09_P004251	66.3384	4.84704	83.1035	9.10117	0.798262	0.141176	FBtr0300364	CG34411	GGACACTTCCATGTAATTGGTCCCTTAGACTATTGGTATTATACGTACTTATTGATACTT
A_09_P004256	2190.81	170.106	1771.21	61.6386	1.2369	0.14715	FBtr0112680	tlk	GAAAATCTCCTCCAAAGTGGACGTATGGAGTGTGGGTGTTATCTTCTACCAGTGTCTGTA
A_09_P004261	45.2671	7.85151	44.9084	2.56281	1.00799	0.993941	FBtr0299581	tlk	ATATTAATATCCAAGGCATATTAATAGAAATATATATACATATATAAAACCTGCAAAAAA
A_09_P004266	985.946	36.8883	1060.8	18.3629	0.929437	0.191976	FBtr0301848	NKAIN	GAAAGTCGTGACAGAATGCAAGCCTAACAATTTTATGTTGATCTGTGATAACTGAAAACA
A_09_P004271	682.728	9.88838	571.526	6.56738	1.19457	0.00651933	FBtr0305056	NKAIN	AACAATGACTTTGTGAACAACACCAATGCTTCCGGCAGTCAATTGGGAAGTCTCGGCAAA
A_09_P004276	2759.48	187.329	2521.28	101.141	1.09448	0.354627	FBtr0112690	spri	GCCCGCTCTGCCCTTCTTGCTCACTAACCAAGCATATTTGATTAATAATTTATTATTATT
A_09_P004281	3062.94	247.279	2633.68	117.925	1.16299	0.183275	FBtr0112691	mute	TTACCCCATACCTACAAACCAAACTTTTTGAAGGGAATTCTTTGTTGTACTGATTACCTA
A_09_P004286	80.301	3.05873	88.7338	6.48579	0.904966	0.149755	FBtr0303118	Ank2	GGGTGGCTGCCTCTATGCTCAATTTCTATGCAATTTGTAATTGTTATGTAAACTTACTTT
A_09_P004291	107.235	12.7699	124.169	9.96182	0.863626	0.117434	FBtr0334061	Ank2	CGGCTAGCTTATTAACAGCAAGAGCAACAAAAAATTGTCCAACTTGATAAGACATATGAA
A_09_P004296	144	12.7521	222.491	32.2218	0.647218	0.069361	FBtr0303120	Ank2	CGCCATCAGGAGTTTTTCATTTGATTTTAAGTTTTCCTCATGGCTTTTTGAGTTTTGTAC
A_09_P004301	942.818	79.1042	1647.29	193.734	0.572344	0.0618938	FBtr0303125	Ank2	TCGTAATGCACATCTTGCGTGTACGATTATTCGTCAAAAAACCTACTTATTGAAAGGATT
A_09_P004311	1630.27	102.019	1835.1	164.242	0.88838	0.282267	FBtr0112703	CG34417	AAGGCAGGAGGAAGTGTGACCACCACCACGACTACCATTACCACCAAGTCCAGTCCCAGT
A_09_P004316	714.126	59.1686	3795.98	82.0716	0.188127	0.0152033	FBtr0112704	CG34417	TGTAACGAGAACGAAACATTTACTAACCGATGCCAAAATAAAATGGCCGCAAAGAAATAA
A_09_P004326	92.1408	9.87356	89.5853	11.5986	1.02853	0.721589	GH23906		CCCAAAACTAATCAATGTAATTTGTTTGCTTCTCTTTTTTCTTCCACCCGCTGCAAAAAA
A_09_P004331	1395.13	30.6934	2771.07	317.333	0.503463	0.0666334	FBtr0112710	sif	GAGGAGGGAAACCCGTAAACAAATTGCAACCATAGTATTTAGGCTTAGAGAATTTAAATT
A_09_P004336	64.6828	3.02001	82.6238	6.53575	0.782859	0.146319	FBtr0112712	sif	AACCTATCAGTATTATCCAGTGTATGACAACCAGACCTGCAGTGATCACTATGTGGCTGC
A_09_P004342	192.495	13.3542	243.111	26.2569	0.791798	0.146715	FBtr0340656	sif	TCCTCCGAGGCACCCGGCGGTTGTGTAGACTGTCACGACTACTTCGAGATCCATGTGTAA
A_09_P004346	307.79	125.711	146.937	32.7257	2.09471	0.208241	FBtr0330385	Hmx	ACCGAGACGCAGGTGAAGATCTGGTTCCAGAATCGCCGCAATAAGTGGAAACGCCAGCTG
A_09_P004351	118.632	11.9079	140.861	12.4771	0.842194	0.188964	FBtr0343553		CTGGCTGCATGTGAATCCATCTGAATATCTGTATTAGGTTAGTTAACAAAACACAAATGA
A_09_P004356	433.209	18.7174	463.797	10.4397	0.93405	0.225004	FBtr0343409	Snoo	CCATCGACGAGATTAGAGTACTATTGATTTTAGTTGCCAACACTTTGTGAAAAACATGTA
A_09_P004361	266.786	17.4108	278.417	12.3249	0.958225	0.528785	NM_001103648		CGCACTGACTTTTGGCTTGTTTGCTTTGCTAATTTATTTTCGAATATGATGTAGAGCTTT
A_09_P004366	3663.99	18.3912	3549.83	59.8309	1.03216	0.206729	FBtr0310440	CG34422	CAGGAGAGCACGTTGCAAGTGTCGTTTATAGGCGGATTATAAATATAAAATGAAATTGTA
A_09_P004373	232.736	31.5485	179.282	7.44931	1.29816	0.205001	FBtr0310440	CG34422	GAAAAGGAGACCAACATCAGTTCGGGCAGTAGTGCCTCCGCTTCCAGCAAGGCCAATTCC
A_09_P004376	47.4531	5.99142	45.6396	5.69195	1.03973	0.74077	TC238346		TTTAATTTACAACTGGTTGTGTATTGGATAACTCCCATCCCTGATCAGCTGATCGCCCCG
A_09_P004381	1747.9	251.171	1663.56	154.198	1.0507	0.744173	TC253599		GAAAACTAACTTTTGGCTTACATACAAAGTGGGAAGTAAAGCGAACTAATACGAAAGCAA
A_09_P004386	43.9077	1.14764	46.896	4.49361	0.936279	0.515187	FBtr0112726	CG34425	CGCCTTTCGAAATTGCCGCTGTAAATTCTATTAGTTTTTTGGATGGCATTGTTTTACAAG
A_09_P004391	694.625	69.7982	651.036	48.5639	1.06695	0.552451	FBtr0112727	CG34426	GTGAAGCCATCTTATGCCGGATGCACTAATTTAGTCTAAATCGATTTAATATGTCACTCT
A_09_P004396	77.9477	20.165	62.616	2.43352	1.24485	0.549035	FBtr0303231	CG34427	TAACTGTCCCACAGATTCCTGGTTTGTTGCTCAAACTCAGAGTTGCGTCTACGTAAATCC
A_09_P004401	45.2741	5.03054	46.1463	6.60809	0.981098	0.90741	FBtr0112729	CG34428	CGAAGTTTATTGCAACACTTTAGCGAACTTCATCACAATCTGGATAAGATCTTGTTTTGA
A_09_P004406	46.9296	3.09271	42.781	2.63562	1.09697	0.203133	FBtr0112730	CG34429	CTGCTACAAAATGCGACCATCTTCGATAAGGTCATGCAGATGTCGGAACAAAAACTTGGA
A_09_P004411	52.4527	4.96554	51.1252	3.80609	1.02597	0.796208	FBtr0112731	CG34430	TGAAGATGCTTTTCTTCAGCAAAATTGTCGAGGCCGTTCGCATGTTCCGTGAATGCTTTA
A_09_P004416	45.8683	3.73842	42.9971	6.50484	1.06678	0.563366	FBtr0112732	CG34431	ACACTTTTTGAAGCCGAGCAACGAACGAATGGAATATTTCCAAATACCTTTGATCCTTAA
A_09_P004421	42.5009	2.93272	44.5169	6.29146	0.954714	0.534569	FBtr0112733	CG34432	AAGATTTATGCCTACGAATGGTTCAAGGAGTTTTGCGGGAATAATACCATTGAAGTCTAG
A_09_P004426	45.4277	6.8738	44.1229	5.37341	1.02957	0.847257	FBtr0112734	CG34433	AAACTAAGCGCCTACGATTGGTTTCGGGAGTTCTGCGAGAACGATATCATTTACTTGTAG
A_09_P004431	46.4191	7.08501	44.2189	1.29193	1.04976	0.580913	FBtr0112735	CG34434	GAGCGTCAAGCCGAACTGCCAAATGTGCTAAATATATGAAATGTTCATTCCTATTAATTA
A_09_P004436	39.7247	0.870414	42.8117	2.79781	0.927895	0.147654	FBtr0112736	CG34435	TTGAGAATCACCCCACAATCGGATTCTTTTCCAAGCAATCGGAGCTAATGAGAATGCTGC
A_09_P004441	51.0662	2.45293	50.4459	2.28348	1.0123	0.819008	FBtr0112737	CG34436	ATGGGAGTCATTCAAAATGTTAATGTGATAGTGTCGAATGGGGAAAATAGCTACGCTTAA
A_09_P004446	83.7203	5.35747	87.9619	9.25493	0.95178	0.518433	FBtr0112738	CG34437	CAATTCTAGCGATTCTGGAAGCGATCCTAGACTAGATTAGTAAACTATTTGTAATCCATA
A_09_P004451	9053.42	342.971	7634.44	488.993	1.18587	0.0924786	FBtr0299507	Cap-G	TCGTTCGTTAGCGTTAAGTTGCGTACCCGTTTGTTTGTGTAAAATATGTGTAAATTATGT
A_09_P004456	5900.57	232.943	7659.84	643.406	0.770325	0.103371	FBtr0112740	CG34439	CCGTTTAAGCTTAAGTGCAAAAGTGAATAAACGAAACGTGCAGTTCGGAAGTGATAGTTG
A_09_P004461	3696.24	220.651	4510.68	106.493	0.819442	0.0975176	FBtr0112741	CG34439	TATTTCCATTGACAATATGTGGTTCGAAATCCTACCTGGTGCGGTGATCATCACCACGCT
A_09_P004466	511.582	12.1895	403.179	55.0849	1.26887	0.263234	FBtr0079695	lmgA	CCATATCACAAGCATAAAGCGGGAGATTGCGAAATGAAAACAGATTTACATATATTACCT
A_09_P004471	2629.23	135.612	2220.69	50.1072	1.18397	0.0747742	FBtr0112743	lmgA	GGTCCCTCGTTCTTGATATTGAATCTCGAAACATATGAACGGTTTATAAATGTTTTTTGC
A_09_P004476	48.5782	3.73795	40.5992	0.500328	1.19653	0.195801	FBtr0112746	CG34442	GTCTTTAAGCGATATTGTAAGCCGACGAGGGCGCAAATAAACTGGAGTGTTGACCAAGAA
A_09_P004481	42.2507	3.35979	43.5954	3.36248	0.969155	0.708501	FBtr0112747	CG34443	AGGTTGTGGCGAAAGTATTCTTGAGCTTATATCAGAACCTTTTGAAGATATTTTCAAGCA
A_09_P004486	48.8308	1.7574	44.0292	0.439359	1.10905	0.133397	FBtr0112748	CG34444	GAGCATAGTGTTCTCGACATGATCACGCAACCTGTGAAAAATAAAAACAAAATGCACTAA
A_09_P004491	215.508	4.79651	303.33	19.5065	0.710473	0.0597244	FBtr0112749	CG34445	ACTCAATTTCCCACCCACTACTGCAATACCATCGAAACAAAAATAAAGCCAAAAATATCA
A_09_P004496	239.017	11.1265	304.159	26.8579	0.785828	0.111615	FBtr0112750	CG34446	AACGACATTACGTGTCCTTATTGCAGGACCAAGGCCAAGACCCGTGTGGTGCGTTCCTGG
A_09_P004501	45.2124	3.46855	46.054	4.69122	0.981726	0.642406	FBtr0112751	CG34447	AAGCGGTTGAACTGGATTTATAGGGAGGAAGATGAGCCTTTATCCAGAAATTTAATTAAA
A_09_P004506	40.3157	3.58603	38.3199	1.75709	1.05208	0.62435	FBtr0112752	CG34448	CTCTGGTTGAAGTCGAATTTGACGTTTCGGAACTTCGAAATTTTACGGAAATAGAATTAA
A_09_P004511	3499.66	318.553	2866.88	102.519	1.22072	0.205863	FBtr0112753	CG34449	CCAGATGTGTGTGTATATAAGTTGCACTGCTGTTGTAGCTATTGCTAAACTTTAAGTAAT
A_09_P004516	462.975	72.0627	615.436	87.0977	0.752272	0.0586831	FBtr0112755	CG34449	CCAGTGCGAAGTCAATACTCAAATTCTGAGAACAGTACTAATTCCTAGGCTTAGCTTAAA
A_09_P004521	46.2467	1.53884	45.155	3.22823	1.02418	0.72088	FBtr0112756	CG34450	CTCGCTTATCATTTGCCATGTGCTGGTGGTTTCATAATAAAAGAACAATTTTGGTACAAT
A_09_P004526	56.4402	7.77913	55.5171	0.354259	1.01663	0.924014	FBtr0112757	CG34451	GTTTATCGATTGAAAATCTTTGGCACTCCCGTCCGAAACTCCATAGACTTTAGGCCGTAA
A_09_P004531	94.1671	2.75643	109.722	1.19075	0.858235	0.0580213	FBtr0345809	CG34452	GCGGATTTGCATTTGGGATCATCTATGAATGAATCCTTAGAAAACCACAAGTATTTTCTG
A_09_P004536	86.0418	8.99028	90.7769	2.24794	0.947838	0.174708	FBtr0299518	CG34453	GCGTTTTCCATGCCTGGCCCTCGAATTACAGCAGTCCCTTACTATAATATTATTATTGGA
A_09_P004541	1359.75	79.7621	1712.97	40.5359	0.793793	0.123185	FBtr0112760	CG34454	CGATGACGCGAGGTTGATATGCAACAACCAGCTATTTAATGTAATAGATTAATATACTCC
A_09_P004546	1557.11	406.414	1760.87	461.401	0.884282	0.142775	FBtr0112761	CG34455	GGCAGAGATCAAATATATACCTATATGCTCATTATTCGGACAAGCTTTGATACCTTTAAG
A_09_P004551	220.043	19.3521	170.243	12.5911	1.29252	0.116509	FBtr0112762	CG34456	CGGCTGTATATTTTTAGTTAGAGCGCGTAACGCAAAGCTTTCTTTCAATTTATCAAAACA
A_09_P004556	47.4595	3.13507	51.0392	0.985246	0.929864	0.138545	FBtr0112763	CG34457	GGACGGCACTTAAGATTATTGGTTAATGAGCATTAAGGTTCTGCAAATAACTTACTATGT
A_09_P004561	42.3146	3.17489	45.1529	2.3076	0.937141	0.286652	FBtr0112764	CG34458	TTGAAATTCGCCCAGGTGCAATTGTGGAGCCGTGATTACTGCAATTCTCAAAACATTCCC
A_09_P004566	108.402	23.0118	106.127	13.2302	1.02144	0.93223	FBtr0112765	CG34459	CTGGACCACCTGTACCACGTTACTATATTTTTTAAATAAATATACCTTGGTGCAGCTTTA
A_09_P004571	49.8162	4.85626	44.9361	2.00401	1.1086	0.110672	NM_001103879	CG34460	TTTGTCTCCTCGCAAAACTGACCCACATATAAGCACGTCAAATCGGGAGTGATACATATC
A_09_P004576	57.6055	10.0696	63.8478	2.80316	0.902232	0.457947	FBtr0112767	CG34461	CTCTCATCCATTCACACCAGAATCTTCATAGGAACAACAACAAACAGAAAAACAAACAAA
A_09_P004581	70.2734	8.18043	99.72	4.42907	0.704707	0.0990517	FBtr0112768	CG34462	AGAAAACTGAAAGTTCAAAATACCACAGGGCGCAATCCAACAATGCCGAGAAGGCTCAAC
A_09_P004586	46.5843	3.8186	46.3415	2.86365	1.00524	0.946591			GTAGAATTTTTAACAGAATTAAATGAGCGTTTAGAAGGGGGCGAGTTATCCAAACCATAA
A_09_P004597	43.4678	4.0041	42.4997	6.72794	1.02278	0.859586	AT23593		ATTCTAACTGAATCGGCGGCAAAGGGAGCTCAAACAGATCTGATAAACCAAGGACCTAAG
A_09_P004601	43.2181	0.707641	45.0239	4.67665	0.959894	0.69441	NP12807814		AAGATAAAACTATACAAGCGCATGACGGGATTCAAGCTGGCAGAGGAATTAGACGAGAGG
A_09_P004606	43.5281	5.40219	45.1519	3.48068	0.964037	0.272269	FBtr0302523	CG40551	GTACCTTTATACAGGGACCGCATTCGGTTACATTAAAGTATGGTACATTGTAAATTTTTG
A_09_P004611	62.8714	4.97074	57.6533	4.58239	1.09051	0.0814074	NP12807546		AGTTCCAAAGTTCACCATGCCCTTTTCGGCAAAGTTCGCCACCATTTTCAGTTTTTGGGA
A_09_P004616	42.907	0.267618	44.5234	3.96887	0.963696	0.677616			AATATGAGTATAATGCCAGACCAAGAAGTTACTGCAGTTATTTGGGTTGTAGATCGGTAA
A_09_P004621	46.0236	3.42416	48.4274	2.76004	0.950362	0.472842	TC247006		CTTCTGGTTTTCTATTTCGACGACATATTTTATGTCGATGTTTTCCACTGTCAGCGATTA
A_09_P004626	45.8413	3.00206	53.1125	1.48763	0.863099	0.15347	TC247006		CGACATATTTTATGTCGATGTTTTCCACTGTCAGCGATTAAAACCCTATACTGGCTGGCA
A_09_P004631	52.0937	11.8443	45.4636	1.58917	1.14583	0.584998			AACTAGTGATGGATGAGGATAGCGAGGAGGAGAATTGTAAAGAAGAGTATATACCAGGCC
A_09_P004636	42.7178	1.64093e-14	39.7213	3.44098	1.07544	0.1978	NP12807865		CGTCAGCTTCATATTTGTGGGATTCTTGTGGAAAAATGTGCTAAAGATGTGCGTCTTTAG
A_09_P004641	44.0896	4.58232	44.1579	0.793848	0.998453	0.964071	NP12807864		CTTTTCACATATTCGCCAACCGGTACGGGTGGCCTGGTATATACTCTTCTTTACAATTCT
A_09_P004646	48.0849	0.170861	52.4296	3.33208	0.917133	0.307486	NP12807831		AGAGAGTCCGAAACTCCACCGAAGAACAGCGAAACGTTTAGGTTCAGTCTTAGAGAATAA
A_09_P004651	53.3527	12.4781	44.8716	2.4466	1.18901	0.289488	FBtr0346692		CGTCGATTTCTAATAAGAAGAAATCCAGGTGGATGGGTGGAACAAGAAACTTATTATTAA
A_09_P004656	1066.96	10.5161	1150.36	173.581	0.927504	0.633197	FBtr0346671	CG40801	AGGTGTACGATCTGCCATAGCAGCCAGGACTTTGCCTGCTCCTCAGCAAGGATCGCATCA
A_09_P004661	58.1253	0.708659	57.8046	3.58915	1.00555	0.907444	NP12807930		ACTTCTTCATGCAGCTGCCGAACTTAAGACCGCCCCTGGACGTCCACCGTGCGTTGATAT
A_09_P004666	42.687	3.38481	41.3494	4.70731	1.03235	0.515225	NR_048530	CR40629	ACTCAGTGCATTCCAAAGTCAATCGCTTCAAGGATTTCCAGGAATGACCTCAATTTTTAA
A_09_P004671	41.5644	2.44721	43.6879	2.58467	0.951392	0.484812	NP12807750		CGCCACCTCAAAAGTTACATTGCTGTACTTTTATTACTTGCATGTCCTTCTTGGGAATAA
A_09_P004676	2302.6	127.057	2592.92	229.465	0.888033	0.275292	FBtr0079664	Akap200	AGTTGAGAAAGAAACCGTTAGCATCAGCTCCAACGTTGCTGAATCTTCTTCAGTATCCGA
A_09_P004681	41.3754	2.17184	43.0956	4.24357	0.960084	0.713049	NR_048534	CR40719	TGAATGATATGCGCCTTAGAATTGTGTCCAAAGATCTCCTGTAACTGGCAGAAAACCCCG
A_09_P004686	43.9605	6.00365	43.779	1.50084	1.00415	0.998344			CCAACTAGTGATGGATGAGGATAGCGAGGAGGAGAATTTTAAAGAAGAGCATATGCCAGG
A_09_P004691	38.848	5.47273	40.1609	0.973731	0.967308	0.768575	NP802145		GGCGTCCGATCGAAATAAACTAAATGAATGTGTTCAAAGAATGAATGAAGCGAATGAATT
A_09_P004696	257.632	2.86718	300.461	39.3831	0.857457	0.352593	NP12807918		ACTAAAATGAACGATGAAAGACAGAGCAAGAGAGTAACGCGCAGTGGCAACGCTTATTAA
A_09_P004701	87.6969	1.91012	76.4406	0.685106	1.14726	0.0421111	AT28829		AATGGAAACTGCTGCAAAACATTCAATGCTGCTGCTGCCGATATTGCTGTTGTTGCTGCT
A_09_P004706	43.2181	2.12293	45.7199	0	0.945279	0.349127	NP12807796		GCTGTGAAAATTTTTCACATCACTGACAACAGAAACGAGAACGAGGTAAGAAAAATGCTA
A_09_P004711	58.8547	2.78345	61.4474	5.4068	0.957806	0.630218	TC251522		CGAACCATAAAATGCGAAACTACATTAGAGGTAATTAAATCCTTACCTAAGTTCACAGGT
A_09_P004716	44.8702	4.22457	45.0836	4.19122	0.995267	0.962873	FBtr0346671	CG40801	AACAAGAAGGCCGGCTTTCAATTCATCGTTGAGGGCTATAAACTCGGCAAGGTTATCATC
A_09_P004721	43.7185	1.41526	44.6525	2.73617	0.979082	0.727866	TC250983		ATTTTTAAGAACCCACCAGTTGGAGAAATATCTATCCCGTCGTCTAGAACGGACAATTAA
A_09_P004726	47.9572	2.99276	46.9629	3.17306	1.02117	0.776528	NP12807816		ATGAGAAAAAGTTGTACGGCATGATTCACGCCCGATACAAACTGTCCGGACATCTTAACG
A_09_P004731	41.4118	6.09263	41.283	7.50136	1.00312	0.97461			AACAGTAATATCGTCAGAAGCAGCATTGAATGTTCTGCAGCAGTATCCATTCGACAATAG
A_09_P004736	174.191	33.9846	143.871	7.17728	1.21075	0.412369			CAAAATAGTAATCCCAGACTATGAACCCGAAGACGACCAAATAAAAGTCTTGACAAATTA
A_09_P004741	188.195	33.9576	202.924	32.6202	0.927413	0.698079	NP12807755		AATGACAGGGCAATTTATAGCAAACAATATCCTTATGCTATGGTCGGTCTCAGATTTCGT
A_09_P004746	45.2803	2.02272	43.6237	1.69357	1.03797	0.468664	TC251092		CAACTATCGCTGATAAGATTCATCGTTTGTGAACTCAAAGCCTTCGAAATCTATAATTGA
A_09_P004751	433.706	54.8389	311.097	20.4981	1.39412	0.118962	FBtr0073704	CG12717	TCGAGCGATTGCCATATTGCGGGATTATCTCACCTGTGATACAAGGCAAAGTATCCGAAT
A_09_P004756	48.1082	4.47508	45.7773	0.789998	1.05092	0.47564	NP12807849		CACTCTTGGTTGGGGCGGCTGATAGTAGTTTCGGATGTCGTTTTGAAGATCATGAAGTAA
A_09_P004761	41.4116	3.22999	43.1875	3.51735	0.958879	0.689542	NP12807736		GTGGACGCCGATTTTCCGCTTCGACTCACAATGAATTTAACAGAACTGAATTTCAAAAAA
A_09_P004766	76.0661	12.1417	73.8652	3.27956	1.0298	0.871332	NP12807693		AAGTATGCAAGCCCAAATCAACGAACTTAAGGAGATGGTGGCAAACTTGGCAACGATGGT
A_09_P004771	86.0909	14.1779	120.308	6.30205	0.715588	0.185425			TGTCAAGGAGCAAGCAGTACCGCGGAGGCCAGGCGTTGGCCCTGCCAATCCATGATGATG
A_09_P004776	51.1266	1.58247	52.6802	1.66151	0.970508	0.424454	NP12807531		AAGTCGACAAGGAGACAATCTTCAAGCGCAGGGGAAATCCAAACCTGAGCTCACTTAAAA
A_09_P004781	52.5575	1.21967	53.602	0.257441	0.980514	0.4349	NP12807805		TTGCAAATTCTTTTGGGGTTAACTCCTCCGCCTTTAAAATCGAGTGTCCCTACTCGTTGC
A_09_P004786	53.2936	4.9513	51.9905	4.62085	1.02506	0.761327	NP12807760		AAATGTTCAAAAAACTTCAAGGTCGGCATGTCGAAGTTGCCAGCCAAACCGAAGACTTCG
A_09_P004791	359.631	2.6157	256.435	20.4424	1.40243	0.102415	TC251030		TTATCTGGTCCGCTGGGCGAGCTCTTCGATCACGAACTGAAAACGGGTGCTGCTCGATGT
A_09_P004796	42.3421	4.72968	40.9106	1.2438	1.03499	0.624739	FBtr0302237	CG40930	GTATTGTACAAGCATCCTTGGAAACAGTGTTTAGAGCGATTGGAGTATACGATTTTATTT
A_09_P004801	45.8036	5.79557	43.6872	3.59322	1.04844	0.621876	NP12807790		ACAAAATATACTCAGGTATGGCCAGCACCTTTTTTCTAGAAGCACTTTACACAGTTTGCT
A_09_P004806	42.0667	1.64893	41.9114	3.84028	1.00371	0.898417	EU685282	CG40968	AATTGGAAGATTGTAGGGAGCAATCACGTTTAATTAGGGAAATCAATGACGAAATGGGGA
A_09_P004811	42.0958	2.29489	44.2189	0.707617	0.951987	0.408004	NP12807829		AACACGCTAACTCGGTATAAAGAGGCTAGGAAGCGAATAATCGGAAATGTAAATTGTTAA
A_09_P004816	41.8447	1.65419	44.6705	7.45368	0.936741	0.328631	NP12807784		ACGATGAAAATACTGTTAACAGATGATTTACCAAAGGATCCGCAAAGGATCATGTGCTGA
A_09_P004821	45.7805	1.50086	43.6576	1.50144	1.04863	0.293259	FBtr0074899	schuy	AGTTCAACCGACCAACAACTCGCCATATGTGACCATCAGTTTTATGCACATGAATCAGCC
A_09_P004826	162.279	6.27468	119.932	10.461	1.35309	0.0871786	TC256030		TATACGATGGAATCTGTTACGGCCCATTCGCACAAATGACTTTCGAGGTGTCATTCAGTG
A_09_P004831	41.4414	5.2349	47.8299	4.5782	0.866432	0.141948	FBtr0302238	CG40968	GACAATATCAACCAGCAGAACCAATACATAAACGATATTCAGCAGGAAATGGATAAAATG
A_09_P004836	253.597	27.5311	273.903	30.702	0.925865	0.559064	JV208880		GAGGACAACGAAGAGGCGAAAACGACACTGCAAGTTGTGTATCGTTTGCTGTTAACATAG
A_09_P004841	43.779	3.22867	48.0187	3.68916	0.911706	0.19202	NP12807730		TTGTGGGCAACTCTCATTCCCGCAACAGGAACTTTAACCGATCGACTTTCAGTTCTGTAA
A_09_P004846	75.508	0.788594	79.8661	14.5613	0.945432	0.775317	TC252839		AATTTTGCTGTGAGATCATTTCCTGCAACTGCTGCCGCTGTTGTTGTTGTTGCTGATGCT
A_09_P004851	43.19	4.01284	43.1876	1.27759	1.00005	0.745367	NP12807879		CACAAGGATTGCTTGACATTATCTCGATCTTCGAAACTTTTAAACGTAAGTTACTTTGTC
A_09_P004856	43.0008	6.25515	44.0018	4.11722	0.977252	0.865127	TC257482		TTATAAAATGTTCGTTTGGTCGACAATCGCACTTCGTAGTCGACGGACTCCATTACCGTG
A_09_P004861	45.9016	2.86286	46.1479	6.02934	0.994662	0.999283	NP12807833		TATCGAAGAACGCTGAACCGAAATCTAAACAACACGAGTCTGCAACAACAAACAATAAAT
A_09_P004866	40.9111	1.13963	41.7836	1.32112	0.97912	0.554255	NP12807732		ACTTCCTGGTCAGTTGACGGTGTCCAGGACGACATCGTCGACTTCCATGACATCTATTAA
A_09_P004871	82.5566	9.17956	88.2547	1.12216	0.935435	0.537456	TC248415		AGAAGCTCAAGGTCAAGGTTTTACAAGCATCAAAGAAATGATAGGAATTCTGCCGGATTT
A_09_P004876	48.9015	5.68171	48.2536	2.72565	1.01343	0.862218	NM_001110666	CG41020	ATTAATATAAAGCAGCCATCCCGTCGGCGGTTCTTGATAAAGCAAGGTGACACTGCGTAA
A_09_P004881	47.6122	4.21354	46.4608	4.18396	1.02478	0.741014	TC252545		TGTCAGTTTAACTGTTGTGAATTAGTTTGTCGTTTAATACAAACCACCGCAGTCTCTTAG
A_09_P004886	266.553	24.4268	200.988	15.8779	1.32621	0.0559595	NP12807633		GTGTCAAACAGTTAGCATTAAATTGCAAGTTTGGACAACATCTGGAAGCTTCTGTTTTAA
A_09_P004891	52.9186	5.07272	62.9876	1.48033	0.840143	0.218242	FBtr0074205	Muc14A	TTAAATGAAGACAACATTTCTCAAGAAGATACAAGGACACTGCCAATTTCTGTCCCACAA
A_09_P004896	46.179	5.05169	40.0356	3.4598	1.15345	0.215141			CGCCAGGTTGAAATTCTTAATTCGGGAAGGTCATGGATTACATTGAAAGATGTTGAAGTG
A_09_P004901	44.7463	3.82872	40.3472	1.43015	1.10903	0.081936	TC239449		GCACTCAACGAGTGTTCGATCGTGACTTTTGAACAAAGAATACAATTGCATTGCAAACTT
A_09_P004906	42.4067	2.1343	44.9967	3.23887	0.94244	0.517883	TC254347		AATATTTAATCATTTATTTCACTGTTCACTCCTCGGAGGTCAAATCCAACTGTCCTTCCT
A_09_P004911	260.734	10.8729	259.227	58.2872	1.00581	0.928484	NP12807636		AAGGTGTTGGAGACGCTGTGTTTATTCAAAAGCACAACGGCGGTGACCAAAAGTTGAAAG
A_09_P004916	44.8996	9.61017	48.464	2.46563	0.926453	0.668663	NP12808002		AAAGCTTTCCCGTTTTTTGGCTATCAAAACTGTCTTCGCTGTGGTACAGAGTGCGGATCA
A_09_P004921	46.7382	4.77375	46.2476	1.28108	1.01061	0.819413	NP12807548		GCTCGACAAATGCGTCAATCTGTAAGTTATACCACTCCAACCATTTCTACGCTCAAATGA
A_09_P004926	572.668	48.5714	700.301	117.633	0.817745	0.367004	NP12807578		TGTTGAAAGAGACAGTAGGCGGAAGGAGTATGGAAGTACACAGTTTATCGATGGCTACGT
A_09_P004931	59.3439	4.89513	59.691	3.43471	0.994185	0.821383	NP12807580		ACCGTGAACAATCCCGAAGCTGGCTGGCTTCTCGGAAATTTAGGCAAGGTTTTAAAATGA
A_09_P004936	46.0198	5.64592	47.6153	4.10276	0.966491	0.770704	NP12807646		TCAAAAAACTGAAAATGAAGCTGCCAAGCTTGACCACATTACTCGAAATGGGCACTCCGC
A_09_P004941	1444.31	79.8714	1162.06	35.9253	1.24289	0.0632945			CTAATAGGACGCTTAATAAGACGTTGAATCCGACGCCCTTGGATAAAAGGCCAAACCAAC
A_09_P004946	42.4059	1.52772	44.6858	3.25052	0.94898	0.452448	NP12807975		ATGAAAATGGGAGTAAGTGTTACTGAGCGAATAGCAGCTGGCAATGACAAAGGTGCAGGT
A_09_P004951	51.1831	6.13951	51.257	0.61949	0.998557	0.96252	TC257482		AGAGGAGTTAACCCAAGCGGTTCTCACGGAGTAAAAATACAGAAATGCAAGCCATATCCG
A_09_P004956	54.9255	5.74941	55.831	6.0832	0.983781	0.836985	NP12807591		AACAACCTGCCGACTGGAACGGGCTTAGGATTTTATGGGGCATTAATTCACGTTCAACAT
A_09_P004961	44.9614	7.93576	40.8494	0	1.10066	0.610382	NP12807577		TTAAACAACGTCATCGCAAAGGTGAATGCGGTGGACACCGATTTGTACACTACTATGACG
A_09_P004970	64.7097	4.10336	63.5445	6.24986	1.01834	0.842504	NP12807556		GACCCAGTTGATCTCGGGGTTAATATTCCGGTACTGCGTCTACATTATATTTAAATTAAG
A_09_P004971	43.8131	0.671536	44.6546	0.217475	0.981155	0.266826			TTAAAAGGCGGAGAAGATAACACAAGCAGTTCTCACGGAGTGAAACTGCTGAATTGCAGG
A_09_P004976	75.8961	6.15291	76.3034	6.91573	0.994662	0.879867	TC254608		GGGAGATGCCAAAGACAAAAATACAGCCGACCAATAGCAACGCAGTATGCAATACTGTAA
A_09_P004981	42.5648	2.976	45.0874	2.95735	0.94405	0.458253	NP12807691		CTCCTTCTATCATATAATTATTCGAAATTATTTGACACGCTCGTAGATATCGGGCATTGA
A_09_P004986	223.305	19.9974	218.267	40.4543	1.02308	0.865051	TC257847		GTTTAGGATGTTATGGTGCAGGGTGTATCGTCCACGGGCGAGGCAACGCTCGGCCTGGGA
A_09_P004991	53.9161	3.15242	66.5618	3.2823	0.810016	0.122776	NP12807687		AATGACGGAACTGAAAAATATAATGACGCAGTTAGTGAGCATGCAAGCGCGAAACGCAGC
A_09_P004996	41.717	0	44.7192	1.41521	0.932864	0.19902	TC257364		ACACGTTGTAAAGGCCAGAAGACCACATCAAACCTGTTGTTCGGTAACAACAAGCTCTCA
A_09_P005001	89.1795	12.4318	97.2217	9.62684	0.917279	0.37995	NM_001110877		GAAGAAGTGGGTCCAACGTGAATGGACTTAGAGAGCACAGAAAGAACTTATTAAGACTCA
A_09_P005006	44.8405	3.00204	41.7836	1.32112	1.07316	0.356895	NP12807649		CCAAAAACTGAAATAGGCAAACACTCACTTTTTGAGATAGAACCTGAGAGCGAACAGTAG
A_09_P005011	58.1782	3.15918	49.147	8.0393	1.18376	0.425245	NP12807573		CAAGAAGAAAGTCTGCCGACGCACTTTTTCTGTCCAAATCCTTTTGAAAATGGGTTTTTT
A_09_P005016	158.897	36.9958	138.062	20.2818	1.15091	0.509062	FBtr0114030	l(2)41Ab	GTTGTGATGTTTGACAGCTCGCGGTTTGGTATGAAATAAAACTCAGATCAAGTTTGTAAA
A_09_P005021	41.659	2.37655	47.5785	4.36497	0.875585	0.158027	NP12807667		GTAACGGGAAAAGCCAGTCTTTTACGTAAGAACCCATTCGGAAAAACATTGAAGAAATGA
A_09_P005026	72.3816	3.28754	81.2031	6.68733	0.891365	0.235414	NP12807671		GCCGAAAACGACCACAGATATAGTGCAAAGAGGAAATACGCAGTTAATAATTTGACGTAG
A_09_P005031	49.7026	0.524507	48.2682	1.32712	1.02972	0.351478	NP12807668		AGAACCGAAACCCAAGTGTTACTAAATCCATTTAATAATCGGCAGTCTGAGGGGGGAGGA
A_09_P005036	44.8101	2.25646	43.7476	4.08339	1.02429	0.798491	NP12808000		TGGGTTACCACGGGGTTACTACCGGGTTATTACAAAAAGAGGTTTTTTGTTTTATTTTTT
A_09_P005041	46.5306	10.5598	44.2157	2.02181	1.05235	0.427473	NP12807569		GAAGTTAACACAAGCAGTTCTCACGCGGTGAACCGGGACCGGATTCTAATAAATACTTGA
A_09_P005046	42.6229	1.48343	44.0877	6.76922	0.966776	0.454931	NP12807677		TACTAACTTGGTCAGCATGGGTTCACTCACCACTAACTGTCGCAATTCCAAATGCTTCAG
A_09_P005051	71.0628	12.4748	71.0993	5.46591	0.999486	0.958151	NP12807673		TGTCTGCTACCTCACACAGCATTCATTCACACTCACATAGGGACAAACTCAAATGTGTAA
A_09_P005056	58.2392	6.81545	56.9465	2.37573	1.0227	0.855755	NP12807631		AACTAACAAGAAATGCCTCACATCTTAAGAAAGTTCCAGCTAGCCAAACGTATCCAGCCT
A_09_P005061	43.2539	3.2968	46.1519	2.70614	0.937207	0.249992	NP12807941		AACCACGATACACCAAGAAGAAGTATACGAGAGGATTTCAATGTCAAAAAGACATGTACT
A_09_P005066	52.116	4.79357	56.4821	4.21963	0.922699	0.285017	NP12807552		ATTTTCCAGTCTCACATTTCGGCGATCATGAACATACCGACCACTGTCCGACCAAATTAA
A_09_P005071	51.3124	1.96582	55.582	4.58833	0.923184	0.0667291	NP12807553		GAGGAAGGAAAATACGCACGATACGCCGAAAATGTATGTACCGTTCAGTTTAATTTGTAA
A_09_P005076	101.071	10.0161	95.2019	9.29234	1.06165	0.468896	NP12807592		GGTTTCCAAGATTTTCTGACAAGTCTATATTATCGCCAAACTCCCTTTTAACAACTTCTG
A_09_P005081	101.855	15.4523	88.3731	5.71795	1.15255	0.38397	NP12807586		AACTGCGAGGAATCGAAAATATCAGGCCATATCCCCGTTACTTTTCGTTCTTGGACCTTC
A_09_P005086	49.7932	1.90163	49.6027	4.26698	1.00384	0.94768	NP12807549		CACAAAACAGCACATCTTTTGGACCTGGGTTGAAGCTCAAGCTGATAGACAAAAGAGGGA
A_09_P005091	44.3742	0.798526	42.5954	1.69422	1.04176	0.0695119	NP12807563		TTTGACCTCTACAGGCGGTCTCCTTCCATATTCCTTTTTTAGACAACGTCTTCCGCATTT
A_09_P005096	99.1482	13.8866	85.9667	9.75033	1.15333	0.172039	JV215772		ACTGGCATATCCTCCGGGTTTTATGAATTTCTCGATTTTCGCACGGCTTTTCGACTGTGT
A_09_P005101	39.6659	3.62354	40.3489	4.76531	0.983071	0.89662	NP12807558		CCTGGATTTGGTGGAAGTTTTAAGACTGCTTACATCTCTCCATCCTTCGGAAATTTTTGA
A_09_P005106	52.0234	2.81882	57.9303	1.69543	0.898035	0.0309638	NP12807559		TCATAGCTAAAATTCTTATGATCCTTGGAGCTCGGACCTTCTTGGGCCAGCAATTTCGCT
A_09_P005111	52.1416	4.49078	62.6438	4.14659	0.83235	0.00633049	NP12807948		GAAAGCTTCCAAATAAGCCGTCTTCGTGGAGGACCAAACGAAGAAGATTATAAGCTATAG
A_09_P005116	40.816	4.07137	44.2723	5.98361	0.92193	0.516665	NP12807627		TATGACAGGAGTTTCGGCAATGTTGATCTTTCAACTCGTCTTGATCGTCATTCGTATTAG
A_09_P005121	42.907	0.267618	38.7262	2.47042	1.10796	0.259119	NP12807630		ATTTCGCCAGAAACTTCTAAAGGTAGTCGAAAACTCGGCAAGAAGTTTGCCGTGGCCAAA
A_09_P005126	43.7791	3.02993	44.1884	1.33968	0.990737	0.863327	TC251565		ATCCCCTCAATTGCTGACTCTGCAAACGGAACAATTCGCGTTGGAGCATTTATTACCTAA
A_09_P005131	92.735	18.7106	81.3271	7.5679	1.14027	0.282894	NP12808004		TCATAAATAAAGGAGGGATGTGGGAACCTGTACCAAACAGTGACGCTACTGGAACAAGCA
A_09_P005136	47.5718	5.61222	45.5851	4.47417	1.04358	0.517166	NP12808005		GAAAAATTTCTACTCGGAAGAAAAAGCCACAAGGCGAATGTTCAAGATGCGGACGTTTTG
A_09_P005141	483.399	13.2163	455.252	6.14054	1.06183	0.152347	FBtr0333869	CG40178	AACTAGGTTACGATACCTTCTAACCGCCTTTGAATTTTACGACCGAGTTGCATTTGGGTG
A_09_P005146	43.0653	1.92603	47.211	2.75798	0.912188	0.20502	NP12807624		TCAGTCGGATGCCGGGAACTGAGAATAAATCTTCGCAATTTCTTGTGGTTGTAACTACAC
A_09_P005151	44.4607	7.44034	45.8723	1.89114	0.969228	0.321511	NP12807622		GATATTCAGTTAGACATTTGTATGAATCTCCGATCAGATCGGATGTTGCGGGGCAACTGG
A_09_P005156	43.3393	5.12513	45.0239	4.67665	0.962585	0.760825	NP12807665		CCTTAAAGAATCAAAAGCATCCAGAAGACGAGTAAGAACGGACCTTTTTCGCCTTGCCCT
A_09_P005161	42.4053	6.44595	42.3445	3.52953	1.00144	0.985332	NP12807664		AATACGGAACTGATCCACTCTAAGTACGGATTTCACTACAAGCTTTGTGCCTGGAGGGAT
A_09_P005166	49.2946	3.03444	47.5528	1.48196	1.03663	0.335336	NP12807985		GCACAAATACAATTTCTTACAGCTATCATACATGCTATTTGAAACAATTTCGGGACCTCA
A_09_P005171	97.7503	9.26012	133.695	14.3635	0.731146	0.128936	TC254781		AACATTAAAGACATTAAAATCGCGATTGAAGAGAAGATTACGATGGCCGCTGATCGGCGT
A_09_P005176	127.089	9.84611	123.43	10.7178	1.02964	0.754186	NP12807544		TTTAAAGTACAAAATTGGGTGTTATTTATACCCCCCAGCACCGTCGCCGCTTCTGCTAAC
A_09_P005181	60.6554	13.076	86.4629	12.0866	0.701519	0.140773	NP12807655		AGACTTTACCCTTGTACATACTGGCGTTCCCAAAGGTAGAGGAGAAACCGTATCGACTTA
A_09_P005186	43.8737	2.22303	41.3501	3.22701	1.06103	0.384341	NP12807532		ATCAAGCTCCATTTCCAGCGCGTATTTTGAAATACGAACACATGGTGTTCCAGAGCAGCA
A_09_P005191	45.0299	0.975851	38.4141	2.02898	1.17222	0.108985	NP12807534		TTCATTCCGTGATGGTAGCTCAACCAAATGGTGAAGCACAAGTACGCCGAAGGAATTACT
A_09_P005196	43.5288	2.56234	41.0951	2.29485	1.05922	0.422612	TC245201		CGTGAGTCCGATTTCTTCGTTGGGTGACAATTATAAGTCGTTGGTTAATTTAATGATATT
A_09_P005201	46.9853	5.2591	46.1214	2.92088	1.01873	0.848489	NP12807536		GAAAAAACTCATAAAGACCACGCACCTAAAAATGTACGCTTCATGGAAGAAAGCGCCATG
A_09_P005206	84.8202	4.67472	105.614	3.11417	0.803119	0.0316491	TC243961		AAATACGTCGTAGCCACCCACGATCACTTCAGTCTTTGTCTGGTCATCACACTTTCTGAT
A_09_P005211	39.4103	3.26211	41.2833	2.02869	0.954632	0.571498	NP12807617		CCCGAATCAGTTGCAATTTTGGAGCATTATAAAAGGAGTACTGAAGGAGACTGGCTGTAG
A_09_P005216	45.553	6.2501	46.0891	2.38313	0.988368	0.899888	NP12807616		TTGGCCGTTAACAGTACGACTCTTTGTAAAGTTGTGGAAAATATAAGTAAGCTAAGCTAA
A_09_P005221	45.3422	3.17623	43.7184	2.83052	1.03714	0.644965	NP12807608		GAAACTGTGCTTGAGAATAACAAGAAGCACAATGACATAAAAAATATTAGCTCCAGGTGA
A_09_P005226	48.3923	3.06419	44.59	3.98255	1.08527	0.257248	NP12807610		CTGCTACATCACACAGCTTTCTTAGGGACAAACTTAAATTTGAAAAATCAGTTTCAACCA
A_09_P005231	50.0078	3.28619	51.2079	6.43427	0.976564	0.574066	FBtr0336454	CG42402	ATGTAGCACAACTAGAGTGCAATCCTTACTCCCGTATAGCCGTATATAGTGCCAGCTTTG
A_09_P005236	46.5871	3.8713	41.5334	4.66572	1.12168	0.247179	NP12807956		ATCTTCTGAAAGTGACAACAACAGTGATGCTTTGTCTGCTGTTCAGGAAGATATGGACAT
A_09_P005241	44.0906	6.70427	49.5124	3.08671	0.890495	0.452676	TC257847		AAGTTCTTTCCTTCCCTTCTGAAGGTTCTTCTGACGGCGGGAACGGATTTAGGATGTTAT
A_09_P005246	44.4034	3.67509	43.129	2.08715	1.02955	0.381805	NP12807926		GCGTACCTCTTGTTGCAAGGGTGAGTAAAATTCATATGTTATATAAGCTTTATTCCGTTA
A_09_P005251	47.737	3.83654	46.9257	4.118	1.01729	0.801107	NP12807545		AAGATGGAACGTATTCGAATTACCAATCGAAGACATCAAAAACGCCGCGACCGTCTTCGT
A_09_P005256	45.3064	3.27735	42.0335	4.51404	1.07786	0.368696	NP12807644		ACTTCATATGCAAAGACAAATATCGTGCACACTTACACGATCTACAATAACGCAGAACTT
A_09_P005261	2082.64	649.246	2346.01	261.884	0.887736	0.642806	FBtr0113702	rl	TCGTTGATTTTTGAAGAAACCTTAAAATTTAAGGAACGACAACCAGACAATGCGCCTTAA
A_09_P005266	180.6	17.1807	179.525	26.9675	1.00599	0.948594	NP12807780		AATTGCAAGCAGACAATTGAAGAAGAGCGGCAAAACGACGGTTACGGTATAGCAGAAGAA
A_09_P005271	106.629	9.37717	88.3714	11.4835	1.2066	0.246469	TC248926		TCACTCACCCCAAGAAGCTATGAATAAAGTCAGTAGATTTTACATACAACATTTTGATCG
A_09_P005276	67.1407	2.62885	73.2571	3.21937	0.916509	0.116555	TC241685		CTCATAAAAGTTTTGCTTTCTAAGCATTGTGAGTGGACTGTGATAGCTGATAGACAAAAA
A_09_P005281	107.899	8.87726	137.308	7.41006	0.785818	0.120489	NP12807554		GCACTCTTATGCAAACATTTGGTTATGGGCCCAGGCCCTACGCGTAAAGAAATGTATTGA
A_09_P005286	50.0651	5.19758	54.284	3.14132	0.922282	0.22743	NP12807620		AATTTACAAAACCAAACTGTAAGTCTCACTTCTAACCCCCGAACCTACACAATGAGTTAA
A_09_P005291	51.6721	8.41763	55.4615	4.80966	0.931675	0.637658	FBtr0114088	CG41423	GAGCAAAGAAGAGAACCTGCGCAATGCAAATGTAATTGTCGTAATAAGGCAGCAATTTGA
A_09_P005296	73.1909	6.31426	68.6526	1.82595	1.06611	0.486488			AGCGGTGTCAGCGTTTTGGTCGCAACGGATATTGCGACACTTGCGCTAGTCGATATTTGA
A_09_P005301	53.3004	0.169024	44.2188	2.12285	1.20538	0.112871	TC241546		GAATTATTTTTTGATCCATATAACGACATCGAGGCATACGAAGATATGTACCTGCAAGCG
A_09_P005306	43.0315	2.22523	41.1584	3.99077	1.04551	0.632466	NP12807967		AGTCAGCACGCAGGACGTTCTGAACTGAAAGCCGAAATAAAGAGACGTAATTGTAAAAAA
A_09_P005311	42.9314	6.2193	46.6218	2.47981	0.920845	0.350506	NP12807938		ATAATCGAACGAATCAAGCTCTGCACTTAGGTAGGTTTGAAAGCGCGAGTTCAGGAATGC
A_09_P005316	60.7078	3.03067	66.655	1.37052	0.910776	0.244891	NP12807597		TCAGACAACGTTCGGCAGAAACTCTAACGGTTCTCTGCCGCGTACCAAAAGAATAGAAAA
A_09_P005321	51.0963	2.04172	51.3471	1.54016	0.995116	0.911214	TC233997		GGCAAAGAATATAACAATTTTTACACCAGAGACTACACCACATGCACCCTTCACATCAAC
A_09_P005326	44.6377	8.11606	46.6802	1.1564	0.956243	0.71534	NP12807959		GCTCATCTAAATAAAGCCAATTTAAGACTTCATATCAATGCACAATGTCACACCACATAG
A_09_P005331	45.2469	2.5691	51.3833	9.11643	0.880574	0.218439	NP12807994		TGAGCTACCCGTTTCGGTATGAGCTTTCAGCGCTAAAACTCGTTAATAAAGGAGGGATGT
A_09_P005336	48.2682	0.0884225	47.4589	0.182649	1.01705	0.0605741	NP12807971		TAAACGGTGTCTTTAAACTAGCACACATCGTCTACCTTGCCAGCATGCAACAGCTTATCG
A_09_P005341	44.3401	3.70971	50.7531	5.70291	0.873643	0.319491	NP12807970		ACATACATACAAAGGAATGCAAGAAACAGACGGTTCGCGAAAAGTAACGGGATCTTGTGA
A_09_P005346	42.9071	1.81684	41.9064	1.81683	1.02388	0.59336			CACCCCGTATACAGTGACTTTAGTAAAGCATTTGACTCTGTTTTTTATTACCTTCTAGTA
A_09_P005356	49.9375	5.13704	48.2259	6.00726	1.03549	0.72027	TC253041		TTGCAATTACCTGTCTGCGGACATCCTCGTCGACCAATTTGGAACGCCAATAAGAAAGAA
A_09_P005361	43.9687	1.50114	40.9084	3.63859	1.07481	0.23516	FBtr0346697	CG41497	CTCGATAGAATGTGTCTTAATTGGGATGTCACCAAAAAGTGGAAAGAGGAGCTTACGTGA
A_09_P005366	46.1788	3.71101	47.5529	1.37219	0.971104	0.43702	TC257350		GTAACTCGAGTGGATTTGTCTTTACGAAAAAGAAGATTCGGAAAGTGACTATTAAAAGTG
A_09_P005371	123.966	34.3928	253.876	18.5481	0.488294	0.149614	NP12807949		CATTTTCACTTGATTGTGAAAGGACTGCGGATATACTACGATTTCCGCCAGCGCCAATGA
A_09_P005376	79.8899	11.2822	77.4124	7.7624	1.032	0.689658	TC247536		GCAGTTTTCGATTCCCACTCGAATATTTTATAATCAGCTACCCGCGCTTAATGGATATGG
A_09_P005381	55.2779	2.30525	53.1965	4.11927	1.03913	0.509879	NP12807928		GTTTCAGTCCCAATCAAAGCTTTAAACGTGACGGTCGAATTAAACAAGGAAGACAAATAA
A_09_P005386	46.2749	3.13623	47.579	4.1707	0.972591	0.772921	FBtr0302253	CG41518	CAAAGGGAGCATTTGAGAATGCACTTATTAAAGAAATAAATGACAACTGGAACAACTTGG
A_09_P005391	48.0867	1.76062	44.2794	0.793196	1.08598	0.147807	NP12807693		GGTCACATAACAGCAGATGATGTCAAAGGAAACAAAACGGTAAAGATCAATGAGTTGATG
A_09_P005396	50.5709	1.33005	55.0195	6.67671	0.919145	0.0748174	NP12807692		CGGTTGATCGAAAGGAAAAAGCAAGAAACAACGTAAACGATTGGATTAGAGACGTACAAC
A_09_P005401	312.489	25.4492	334.442	46.3827	0.93436	0.639132	FBtr0114111	CG41520	CAGACGATATCTGGAACGTCTTTATAGAGATCTTACGAACTAAACCAACTTTTGTTTTTC
A_09_P005406	51.067	1.4051	53.8488	5.33923	0.94834	0.599658			ACGATGGCCAAACAGAGAGAAGACCCTCAGCCTACGAGAATCAAACCCTTTTCACATTTT
A_09_P005411	60.0853	6.71576	64.9726	8.60868	0.924779	0.439993			ACATGCTGGACGCGAACCAATCCGCTGTGCGAGCCAAGCATTGTTTACAATATAAAATAG
A_09_P005416	44.2189	0.707617	43.2843	6.08654	1.02159	0.836263	NP12807914		TCATGAAAGTATCAAAAAGTATCGCAAAAGCGAATTTTATGAGCGGACCCGCGGACCTGT
A_09_P005421	61.5578	4.65419	59.0194	4.31023	1.04301	0.489289	NP12807906		CATCAAGGGCCATAACAACAACAACTCAGTAGTCCACATACATGAAAAAACACATATTAT
A_09_P005426	47.3999	0.955934	43.2487	3.49103	1.09598	0.274838	NP12807902		AACCAAAAGCGCACATGTATTCGATACAAAGAGCGACGAAAGCGCAGAGTAGTGAAAAAA
A_09_P005431	47.8973	2.02854	46.4626	3.88068	1.03088	0.693426	NP12807901		CCGTCGATACCCAATAATAATTATGTGGAGCAATTCTTTACAAAACCCTTCATCGACTAT
A_09_P005437	44.5932	2.69046	42.4392	3.16323	1.05076	0.231135			TTTTTAATAGATGTCATGGAAGTCGACGATGTCGTCCTGGACCAGGAATATGTGGAGCAA
A_09_P005441	46.1752	4.98655	43.4037	3.08877	1.06385	0.615313	FBtr0346674	Pp1-Y1	TGATATTCAACATTTACAAAGACCGGCTGAAGTAGACAGGAACGGACTTCTATGCGACTT
A_09_P005446	402.107	56.9913	349.724	13.5769	1.14978	0.471308	JV208113		TATTATTTGAGAGATGTACCGCCCCAGTCAAACTCCCTACCTGGCAATGTCCTTGAATTG
A_09_P005451	47.7973	4.62189	43.1869	4.12689	1.10676	0.395507	NP12807783		AACAAGAAACAGAAGAAGTGCCATTTTGTCTCAAGACAACCAAGGTTCATTTGGCAATAA
A_09_P005456	149.318	28.6572	108.418	8.4245	1.37724	0.230072	NP12807782		AATCGAATGTTGCATCCATATCCTCGCCACACCAGCAGAACGCGCAGAGCGGAGTCACCT
A_09_P005461	49.9504	2.46734	48.3304	2.46508	1.03352	0.578624			TACCATTAGATGACACCGATGATGAGGACAACCCAGCAGATAAATATCTTAACGATAAAT
A_09_P005466	47.3867	6.1763	44.3128	3.32182	1.06937	0.420673	NP12807745		AACAAAACGCAAGTACAAGTATGCAAGTACGTTTACGTCAGACGCTGGATGGATCGAGAC
A_09_P005471	56.7806	7.38315	51.6833	3.41559	1.09862	0.184055	NP12807740		AAGTTGAGTGGTGAATCCGTGGTAAACAGCCTTGATGGCAATAAACCACTGGATTTATGA
A_09_P005476	45.7805	1.50086	42.907	0.267618	1.06697	0.209336	NP12807757		CTTGGAAATCGTTACAATTTAAGCGAGTCTGCTATTATTCGATATGCCCGAACTGGGTAA
A_09_P005481	50.3964	13.4555	43.0012	2.17451	1.17198	0.456756	NP12807752		TCTATCAGAAGTGTGTGCAGACGAAATTAAAGAGATGCAAGCAGAGAGTAATAAAAGTCT
A_09_P005486	71.3535	3.71579	79.1856	2.16356	0.901092	0.167281	TC250344		TCCACAAATCCTGAGCTAGCCGTCGGTGAGTTTTCCGACAAAGAAAAAATCATAACCTAA
A_09_P005491	509.584	20.686	572.624	115.025	0.88991	0.589935	NP12807741		CTAGAAGAATGTGGGAGTACAGTTCAGTGGAACCAATTACAAATGTTTGTCTATGCGAAG
A_09_P005496	45.0868	5.8189	45.7432	3.04222	0.98565	0.856391	TC249530		AAGGAAATCGCTAATACCCTGCCAGAGTATGATCCAACGGATGAGAATGGTATCGAGTGA
A_09_P005501	3124.93	245.351	3292.32	139.011	0.94916	0.509642	FBtr0079664	Akap200	AGTCCAGAAACCTATTGAAGATCAAGATACACCCGACGAAAAAGAGTCCTACCCAGTTCC
A_09_P005506	43.8701	4.56181	45.8039	3.6284	0.957783	0.573064			ACCCTTCGGAAGTAAACAAATACGAGCACCTGAAGGAGATTATTATCAAGCGATTTACGG
A_09_P005511	284.046	16.4993	321.021	23.9549	0.88482	0.217855	NP12807882		TATTTCTGAATTCTCACGTACTATAGGTAGTGTTGATGTTGATCAGTGGATAAATGAGGT
A_09_P005516	74.4073	6.84139	67.9624	4.17663	1.09483	0.386086	NP12807884		CAAAATCTCGGCCAGAATCGTGAAACCCGTGCCGCCAGCAACAATGTCCGAGATCAGCAG
A_09_P005521	74.8947	3.90471	82.4067	3.17477	0.908843	0.182535	TC256082		TTCTACATCATCAGCATTCATGGACAAGAGAAGGCCATATCAGTCGATCTCCTCAAGCCT
A_09_P005526	47.4563	4.40736	57.0648	0.626316	0.831621	0.211712	TC257670		GATCAGTGGATAGTGGATCAGTGTGAGTACAGTTCAGTGGAACCAATTACAAATGTTTGT
A_09_P005531	45.9637	4.05525	44.2189	0.707617	1.03946	0.660572	FBtr0114141	CG41561	CCTATAATTTCATGTACCAATGCTGTGGTACAGGACCTTAACAACATTGATGTTCAAAAA
A_09_P005536	57.9345	1.31222	60.4589	2.25768	0.958248	0.32675	FBtr0114142	CG41562	AAAGCCATGAAGGTTCTGGCTGACAGACTTCTTGAGTTAGCGCTAGACTCTAACATCTAA
A_09_P005546	48.0867	1.76062	48.3308	2.5619e-14	0.994951	0.869188	NP12807860		TTTGCTCAGAGCAATGCAGTCAATAAATTCAGTAGTAAACTTAGCCCCCGTATTTGTTAA
A_09_P005551	43.9381	2.65181	47.6097	4.06645	0.922883	0.357362	NP12807855		CCTTTCCATAGATTATGATGTTAAACCCGTTCAACAACCAGTGAGACGAATCTCGGCAGC
A_09_P005556	164.542	16.2934	162.39	20.6639	1.01326	0.909586	TC248631		ATTGTTAAGGAAAACGACAACGACGCAAGAGGAGTCGCGGTGAAGCTGAAGCAATTAGAA
A_09_P005561	6829.81	797.587	5944.09	100.446	1.14901	0.344599	FBtr0088633	CG8080	CCTGGTCATCTCGCTCTAGCATGTCTGAATTTTTGAAATTATTTAAGTAAGCATTTTGCA
A_09_P005567	4158.26	287.423	3918.73	140.459	1.06113	0.42976	FBtr0088632	CG13741	TTTCTAAGTACTCAGCAGCCCATGTTTAAATTAAGTTCGCCGGATTGGCGGGCACTTTCT
A_09_P005571	670.446	42.9108	353.079	31.0905	1.89886	0.00630794	FBtr0088631	CG8078	GGTGTCTGTGAATGGTTTAAGTGATCATCATTGAAATCTTCATTTCCGCTAAACAGAATC
A_09_P005576	1255.51	326.292	1138.53	310.436	1.10275	0.0463356	FBtr0088565	CG8777	GACCAGAGAGCCAGACAATTACTTTCCGCTATTATTGCAAATTCATGATATTGTCCAACA
A_09_P005581	5790.23	254.113	5879.29	53.1449	0.984852	0.701542	FBtr0088630	Pmm45A	GCCATTGTCGAGGAATTCTACGAGCCAAGCAAGAACGGCCTCCAGCGCAGGAAGGAATAA
A_09_P005586	3683.15	568.978	3059.4	477.632	1.20388	0.0789113	FBtr0088567	tsu	CTCCCAGCCCCAAGAATAATTTTTTAAAATAGTTTAATGAATAGGCAACCGTACAAAGTC
A_09_P005591	2009.29	136.594	1345.6	82.9724	1.49323	0.0533232	FBtr0088628	Mys45A	TTCAAGGACAAGCAGCAGGCGCTGAGAAAACATCTGCTGCATCAGAAAAAGATGAAGTAG
A_09_P005596	5914.1	160.097	6430.95	454.416	0.919631	0.323604	FBtr0088569	Phax	GGCGGGCCCCTTTTATACTATTCTTGCATAGATAGACCCATATTTGTACAATTAAATAAA
A_09_P005601	1937.05	93.4207	1743.36	138.261	1.1111	0.187408	FBtr0088579	GstE13	CCATGTACGCAATTCACATTTCAAAACATTTAGACCGCTTGTCAATACTCCAATTTATGT
A_09_P005606	3893.95	124.772	4279.88	162.761	0.909828	0.15593	FBtr0088580	Hydr1	GATCGTGACTTTAGTGACATATCAGGTTGAAATTGCAAATAAGCTGTACGATTCGTAGTA
A_09_P005611	15105.7	134.071	16375.6	768.631	0.922452	0.299308	FBtr0088624	alc	CCACGTCCCGCTTGTCAAATTTACCTTATTATGAGTAAAAGTGTTTTAGTTTTCTCTCTA
A_09_P005616	52.7073	2.12127	55.4262	1.28729	0.950945	0.13893	FBtr0088622	CG8008	GAGTAATAGTCGAGGAACTCGATGATAGCGTTCCTCTTAAGTAAAATAATTGTTATAGTG
A_09_P005621	92.942	4.45578	155.039	37.6753	0.599475	0.257184	FBtr0088621	CG8046	TCACTCTGCCTTCCCTGGGGAAAAATCGTTTAATTACAGAAGCAAAATATTTTCTCATTA
A_09_P005626	184.9	21.8292	128.249	20.3851	1.44172	0.110454	FBtr0301527	Rad51C	CAATTGACCGCTGAAACACATGCTTCCATGCAAACGAAGTTGGTCCTTATTGATTCGCTT
A_09_P005631	10969.3	2116.34	7326.64	246.454	1.49718	0.184935	FBtr0088611	CG8026	TACCTGTGAAATATAAGTCCATAGCCTCACTCTTGCAAATAAACCAAATCTTTGTGAGCC
A_09_P005636	1974.02	159.955	1622.51	209.852	1.21665	0.0279467	FBtr0088609	CG8027	GTGGTCCAGCTTTTGCAGTCGACCTGTTTTGTGTTCAGTTTCATAATATCTAAGTTTCTA
A_09_P005641	20077.3	3414.05	20177.7	3473.97	0.995026	0.956147	FBtr0088588	VhaAC45	TGATAGTTTGTCATTTGTGCAACCCTCCTGTTGTTCGCAGGCCCAACGAAAATAAAGTTT
A_09_P005646	306.448	27.4022	48.7901	4.17916	6.28094	0.00393247	FBtr0088591	Cyp4p2	GCTTGGAGCCATACATTGGACGAATATTGTTAACAATAAAACCGGTTATCCCACATTCAA
A_09_P005651	150.564	22.1462	110.298	7.05535	1.36507	0.225947	FBtr0088593	Cyp4p3	AATTGTTCACGGAACTCTGTTAGTCATAAAGTGCACAGTGAACAATAGTTTCATCCAAAG
A_09_P005656	1140.07	87.1085	987.542	187	1.15445	0.29173	FBtr0088600	CG2063	GTTTTAAACATTCTCATCCCAAGGCTTTCAATAGAAGCCTTTTTTGGGTTTGTTTTTCCT
A_09_P005661	1753.57	49.6985	1550.56	13.2818	1.13093	0.0812851	FBtr0088596	CG1968	TATGTGGGGAAGTTTATTGTTAGCGTGGTAAAATAAAAAACCAATCGTATATCTGATGCG
A_09_P005666	3493.05	528.777	3643.43	442.065	0.958726	0.102701	FBtr0088598	Myd88	CCTCCATGCCTAGTGATAATCTTTAGCCTAATCCTTATCAAGTCAACTAACTTAATATAC
A_09_P005671	52.1797	1.75391	51.8778	0.25844	1.00582	0.85486	FBtr0088558	CG13739	TGTGCCTGGGTCAAGCATCGAGGAAATAAAGAGGAGTCCTCGACCCATTTCCGCTTCGGC
A_09_P005676	53.8209	4.62641	47.9283	1.49102	1.12295	0.0706994	FBtr0088503	Or45a	CTAAGATTTTTGGATTCATGTTCGTTGTGGACTTGCCACTGCTGCTTTGGGTCATCAGAA
A_09_P005681	58.0841	3.30153	62.7661	5.58187	0.925405	0.362632			ATTGGAGTCACATTGCGTATGGCTCCGATAATCGATGATATGGTCCAGTTAGCCATTTAA
A_09_P005686	73.6128	5.71767	59.9641	1.04606	1.22761	0.15365	FBtr0088555	CG8800	TATATAAGCAACAATTTGATCAAGGACTGGTCGGAATTCAATCGCCTGGCCGAGATCGAA
A_09_P005691	48.3638	2.0632	48.2382	3.00713	1.0026	0.777918	FBtr0088551	CG13955	ATAAACGGCGCCAGCAGCTCATTGACTTGCAGGATCAGATCAAATGGAATCTTACCATCA
A_09_P005696	6060.99	293.957	5240.06	149.588	1.15666	0.0920442	FBtr0333003	prel	TAGGTCAAGAGCAGGAAATGAAAAGCCGTGTCAAAATTGGTATTGCTATGTAATATGTTG
A_09_P005701	40.4109	1.8471	46.525	2.55373	0.868584	0.112366	TC230519		CTTGGGAACGGTGTTGCAGCTGCAGCTGCATTTGCATCGGGACCGAAAAACAAAGCCTGA
A_09_P005706	43.779	2.91616	42.2836	6.08634	1.03537	0.774341	TC233511		AGAGTGCTCTTATGCCTCTGAGTGTTAGTAAGTATGACGCCTTAAGACCCTTCAAAAGGG
A_09_P005711	811.813	126.09	691.374	126.363	1.1742	0.189498	FBtr0300527	Camta	AGGGAGAAGATGATAACGCAATTTTTCCATTTGTCAACTCGAAAGAACTTATTACTGAAG
A_09_P005716	145.687	13.8773	166.521	2.09996	0.874883	0.288925	FBtr0305060	brp	ATGCATCCGCAGTACCAGTACCATGTGCACCAGCATCAGAATCACCTGCAGACGCATCCG
A_09_P005721	3502.95	582.175	3806.06	715.88	0.920361	0.133043	FBtr0088547	CG1888	TTTATATCTATGAATCGACCATTTATAGGGTATTTTGCGGGTCGACGCGATCCGCCGACT
A_09_P005726	46.4552	4.68233	53.4214	1.73514	0.869599	0.114307	FBtr0088519	Or45b	ATCGTTACCAGTCTTCACATCGGTCATCAAGTTTACAGGTTCGATTGTGGCACTGGCTAA
A_09_P005731	1626.91	129.882	2520.79	280.662	0.645395	0.048904	FBtr0088520	CG1809	GCGCATGTAAAACTCCTCTCGCTGAGATGGAATAATTAAAATGCATCATTGCTAAACGAA
A_09_P005736	3718.6	41.9429	4889.44	156.126	0.760536	0.0326155	FBtr0088522	CG1814	CCAGTGTTTAATGCTTGTAGCTCGAAACTAGCGAATTTAATGCGTGTATATCGTTATTTA
A_09_P005741	740.977	20.1275	512.741	19.6006	1.44513	0.0113832	FBtr0088542	CG1868	GAGCAATAATGTAAATAACGATATACACGCATTAAATTCGCTAGTTTCGAGCTACAAGCA
A_09_P005746	8598.8	2045.84	8259.04	1311.45	1.04114	0.678949	FBtr0088524	Updo	GCTCTGTAAGGTGTGCCTTTCACTAACCTTTAATTTTATGATGCTTTTATCGAATGCAAT
A_09_P005751	1911.79	349.533	1852.58	343.506	1.03196	0.619797	FBtr0088541	CG12929	ATTTTGCAGGAACAGGCCCAGCACCAGCTAAATATAACATTCCACTGAGGTTACCCTAAA
A_09_P005761	2068.91	159.062	2218.4	83.9779	0.932615	0.398848	FBtr0339392	CG1827	CGTGGCGTTGTGAGGTGGCGAAAACTGTAACGTATTTCAATAAAATTTAAATTTCGTGGA
A_09_P005766	5845.14	747.463	5088.78	708.116	1.14863	0.222172	FBtr0305178	clos	GGTCTACTTGCTGCAGCCACAGTTTACTACACTTTAAGTCACTTGTTTTGTTTGTTTTTT
A_09_P005771	2053.07	146.64	1985.44	148.984	1.03407	0.516081	FBtr0088532	CG1902	GTGCTAAGTTGTTGTTGGCTTTGATTTTATCGCATACTTTTATAAATACGGTACATGAGC
A_09_P005776	240.913	12.1856	278.947	24.4228	0.86365	0.210362	FBtr0088502	CG12926	CTTAGATTTTCGGTCAATAAAAGTCAGTCCCTCGTCATGGTAGGGATTTGCGGATACCCT
A_09_P005781	534.346	17.6953	548.094	45.2313	0.974917	0.755742	FBtr0088501	Mmp2	AAAGACGACACCGAGCGGCCTTTCCTTAGATTTAAGGAAAATAAATCAACACACCAGTGA
A_09_P005786	146.773	12.0488	189.943	12.2346	0.772724	0.0779846	FBtr0088467	CG1773	GGCAGAATTATCGGATTTTAAAGGAAGTTTGCATAGGTAAACGTACTGGTGTTGATAATT
A_09_P005791	42.3113	3.74551	41.6279	0.572179	1.01642	0.859946	FBtr0088468	CG10459	ATACGACTACGACACAGATGTTGATAGGGGTCTTTATGTATCTCAGGAACCATCCGCAGT
A_09_P005796	2529.08	82.2466	3855.92	424.959	0.655895	0.125398	GH17420		TAGCGGATGACCAGCCCTATTAACCACTTTACACTGTGATAAAGACAGCCATTGAAAAAA
A_09_P005801	39.2266	0.924154	40.0654	5.12067	0.979063	0.676267	FBtr0336936	CG1690	TCGCCCGATGAAAACAATAAAGAATTGTTCATAAATGACATCCTGGGATGTCAACAAAAA
A_09_P005806	837.013	356.58	989.563	394.625	0.845841	0.766054	FBtr0088474	CG1698	CAGCAGTATCTGGCACAAAATCTATGACAATATCTTCGGTTAGCATTGAATTAGCAATAA
A_09_P005811	17293.4	6955.35	23538.1	3091.06	0.734697	0.483457	FBtr0088493	CG1648	CCTTCGCGGTGCCACCTAAAATATCTTGATGTGAAAATGCTTTAGATACAAAAACAAAAA
A_09_P005816	52.9908	0.268884	62.0553	0	0.853929	0.0144622	FBtr0309880	dila	GGGACCTCCAAGCTAAATATTATTAGGAAGGTTTTTTAATAAATGAGTGACGAATGGCTT
A_09_P005821	4243.7	862.035	6451.96	1189.17	0.657738	0.0775848	FBtr0088487	hebe	GGGACTAGCTAGACCAAACTACGTGTATTGCAATAGACACCATTTGCTTTATTTAAATAA
A_09_P005826	549.849	51.7429	443.961	66.9345	1.23851	0.27889	FBtr0088477	CG1663	AGCGAAGAAATGGAATCATATGAGGACGATGATCCAGAGGAATTGAACAGATTCGTTAGT
A_09_P005831	433.66	19.1089	352.822	32.7824	1.22912	0.1812	FBtr0088485	Lsm11	CTCAGATAAAAATCGCGTAGGGTTCTACTTAAAAAACTACAGCAGTCTCTATTAAAGTAG
A_09_P005836	3302.66	300.813	3149.94	204.667	1.04848	0.422418	FBtr0088478	CG1665	TGTGGAGGACAAGTGAATATTCCATTATCTCTTCTAACACTTTATCCGGTATACATTGAA
A_09_P005841	7625.95	494.4	7891.94	637.035	0.966296	0.692546	FBtr0089394	Vamp7	TTGGCAGTCCTGTGTTTAGGACAAGCTTTAAAGTTGTTTATATTGTTATAGGCTCATAAC
A_09_P005846	5304.4	581.118	3025.53	321.158	1.75321	0.00337201	FBtr0345020	CG1667	CACCAGTTGTTTCAGTTGTCCCTTGGGCATATTAATATCTCTGAAAATTGATGCAAATTT
A_09_P005851	6913.01	1307.21	7274.08	1638.01	0.950363	0.147138	FBtr0088373	CG1671	CATGTAGGCTTTAGCTTCGGAGCCGTTTCATTCATGATTGTTAACTTAATTCAGTTTAAT
A_09_P005856	4680.5	635.242	3848.53	554.77	1.21618	0.00340633	FBtr0088375	Ntmt	AGGTCAAGCAACAAAACTTTCCCAAGGGACTCTTTCCAGTGTACATGATAGCCTGCAAAC
A_09_P005861	2769.94	477.088	2150.25	272.431	1.2882	0.0661543	FBtr0088376	CG18446	CGTCCGTTTCTGTCATAAGTTTTGTACATAAAATGGAAATAAAGAAACGCCCAAGCAAAA
A_09_P005866	3069.93	586.617	2486.42	478.12	1.23468	0.222766	FBtr0088377	CG12744	TGGGATATATTGGGAACAACAGATGTGCCTGTACATATGAAAATAAAACGCATTGCCTTA
A_09_P005871	3160.39	248.97	2635.68	406.189	1.19908	0.0614163	FBtr0088451	Sec24AB	TTTCTAAGAACCTAAAAACTCAGACTCTGGTGACTAGAAGCACGAAGCGAATGCAGGTGA
A_09_P005876	43.3422	4.92548	45.8038	6.34601	0.946258	0.631402	FBtr0331953	CG12923	ATTGCATAATGCCTGCATTACGTGGCACAATACTCACGTTCGTTTGCTCAATCATCAGCT
A_09_P005881	1352.55	91.2174	1055.75	63.8816	1.28112	0.0154748	FBtr0088450	CG1513	CATATTTAAGAAACAAGTTCGACCAATCGTTGAGCAGGATGAGTACGAATCGCGACGCGT
A_09_P005886	911.858	101.741	1261.63	178.228	0.722763	0.0832632	FBtr0088448	CG1441	CTAGTTTTAGGAGGTGCTGTTGGATGATAAGTACTTTACTTGTTATGAAAAGCAGCTAAT
A_09_P005891	12185.3	926.512	11391.5	275.045	1.06969	0.478282	FBtr0088384	Etf-QO	CAGCCAATCCGTGTACCGCAATTGCATTTCATTAGTTTTTAAAGTTGAGAATTTGAACTT
A_09_P005896	908.196	23.2292	666.551	75.4099	1.36253	0.145582	FBtr0088385	Pal1	AGCGAATGCGCCTCATATATTGCGATTAATTTGCCAAAAAGAATATAGTCGTATGAATCT
A_09_P005901	2642.26	216.675	2641.67	52.1592	1.00022	0.985156	FBtr0088441	CG15863	CATCTTAAGCCCTTAGAAAAGAAGGAGTTCGACGCTCTGAAAGCAAATCTCCCATTACTG
A_09_P005906	2095.6	287.559	1767.75	294.424	1.18546	0.0302629	FBtr0088440	CG1418	CAAGTCGACACAATATGTTGTACACCTATTTATAACGAAATCTAGTTAAGCCGCAGACTT
A_09_P005911	45.1824	3.58105	44.2188	1.91621	1.02179	0.81279	FBtr0339424	CG12133	GGGCCAGCGGTTTACACGAAAACTTCCTCATATTATGAGTGGATAAAGAAGAAAATCAAT
A_09_P005916	4674.29	796.164	4678.26	519.872	0.999151	0.894679	FBtr0088388	CG12134	CAGGAAGGAGAAGAAATCACGCAAGCAAGCGCCATATTAAATGTGTATTTATGTTTTAAA
A_09_P005921	4643.11	949.589	4214.51	678.538	1.1017	0.225385	FBtr0088393	CG12128	CGTGTGCAGATGACGACTTAAGTCGGTTCGATTAATGGGAATAGTTGGAATTTTATTTTT
A_09_P005926	70.9983	6.08435	67.5986	3.75935	1.05029	0.519083	FBtr0088394	CG12128	GGCGGACAATTGGTTACTAAGCTTGTTTTGGTTAGATCTAAGTGTCTATTTCTAAAAATC
A_09_P005931	121.709	6.13425	135.232	8.4282	0.899998	0.215066	FBtr0088435	CG1407	GCTTAGTGGAATAACAAGAAAATCAAAAGCGAAACTTTAAGCAACACATACGGATCTGTA
A_09_P005936	3230.6	135.283	2721.27	57.2107	1.18717	0.0643837	FBtr0088436	CG1407	TGTACCATAGAGCCAAGTAAACTGCCAGATTTGTCAGCGTTGCGGTTCTTAGTAAGCAAA
A_09_P005941	3785.04	378.904	3417.11	462.755	1.10767	0.088178	FBtr0088395	CG12129	GGATGAGTTCTATAAGATAAGCGGTAGTCTCGAATTCTAAGAAGAATTGAAATAGAGCTT
A_09_P005946	4852.78	491.22	4777.38	430.241	1.01578	0.232663	FBtr0088434	oys	GTGGCTTCCTACTCCGTAGCTCTTAAGCATGCTCTTTATATAACCTTTTTGTTTTACCCA
A_09_P005951	4999.85	1011.7	5318.96	933.748	0.940005	0.42587	FBtr0088433	sel	GCCAGTGGAGGTCTTTGTACTGATATTTCGAACGAAAATTATGTTTAGCTAATGTAAAGA
A_09_P005956	656.271	9.71096	620.151	42.7404	1.05824	0.440765	FBtr0088401	magu	ACAAGAACAAGAATAAGTCGTGGGATCGTCGAGAGTGGAAGAACTTTCGCGATCTGGTTA
A_09_P005961	593.486	16.8553	514.336	39.1219	1.15389	0.195792	FBtr0088431	CG2292	GGTGGATCGATTTCATGGACATCCAAATCTGAACTTATAAGGAAGACAAATACTTATTTG
A_09_P005966	8102.86	14.4713	7983.7	313.322	1.01493	0.681034	FBtr0088403	mRpL42	CTATAGTTTTCCACCCAGTGCATTGCATAATGTTCAAATAAATTCGTTCTCATTTACTCC
A_09_P005971	58.8547	2.78345	53.4825	0.426465	1.10045	0.207049	FBtr0088404	CG12920	GCTATAAGAGTGGATAACGAACACAAATAAACTTGCCTCAATCTATGTATGGAAAGTGAA
A_09_P005976	8234.36	66.7835	7456.2	222.073	1.10436	0.11333	FBtr0088428	CG1371	CACTTTCCATACATAGATTGAGGCAAGTTTATTTGTGTTCGTTATCCACTCTTATAGCTA
A_09_P005981	517.889	57.5576	791.383	46.3711	0.65441	0.0782644	FBtr0088405	egr	AGATATGCTACAACAACTCGCACGACCAGAACGGATTTATCGTCTTTCAAGGAGACACTC
A_09_P005986	624.455	32.3902	1132.47	79.4047	0.551411	0.0137663	FBtr0088409	CG2269	CCAGCATATATACCAATCTGAACAACAGCAAGACGTTTGGTTGCGAAATCAAAATATTAT
A_09_P005991	11168.8	265.881	9389.07	484.671	1.18956	0.0156142	FBtr0088425	RpLP0-like	CCATGGATGACAACGACGACGATGATGACGAAGAGGAGGATGATGAATAAATAAGTTTAA
A_09_P005996	7920.55	325.428	7475.56	249.449	1.05953	0.268332	FBtr0088423	dmpd	CATCACACGAATCCGGCAGTCATTGGCAGAGCAAAACAGATAATAATAATTAAAAAGCAA
A_09_P006001	46.0247	4.67674	46.654	1.321	0.986511	0.86224	FBtr0290287	CG12917	TGTCTGGCTATTTGTTACCCAGTTAATTGTCCCATTCACCTCCCGAATAACCCGAACGAT
A_09_P006006	752.582	97.4818	423.791	67.3348	1.77583	0.0608999	FBtr0088332	CG18011	CACACAGAATTAAGGCTGGTACATTTCGGTAATGTAAGATTTGCTGCTAAAACAGATTTA
A_09_P006011	146.47	0.522812	216.698	3.43379	0.675914	0.0133609	FBtr0299832	KCNQ	TAGACATTCTGATTAAAGCTTACATGGAGGATCGTGATAGATTCCTGGCTCTTCCGCTGC
A_09_P006016	5526.58	372.488	6702.36	261.797	0.824572	0.117152	FBtr0088369	mlt	GCACCCACATCGTATATTTTAATTATTACTGCCTAACCTAAGCCACACACAAAATACAAA
A_09_P006021	201.198	37.293	221.264	18.1942	0.90931	0.579438	FBtr0088365	CG12912	GGACACAGATACAGAAGCAGGCTCAGTCACCGAAGCACAGCAACAATTGCTGCATATTAG
A_09_P006026	46.5887	1.48431	47.678	1.48494	0.977151	0.465686	FBtr0088364	CG12209	CGCGAAAAATGCTGTGACTTATACAACAAAGAATCCAAAAATGGGCTTAGAATAGCATAT
A_09_P006031	44.123	2.82685	43.2514	2.83527	1.02015	0.487243	FBtr0088334	CG12914	ATTGATGGGATGGCGCGCGGACATTCATGATATATTCGTGTACCTGTTCTATCGGAAGAA
A_09_P006036	80.1849	2.18862	77.958	9.83986	1.02857	0.669378	FBtr0088335	CG12913	AAAGTATGTTCGATCAAAAATCAAGATAATCAGGGCCACCGACCCGGGAATCTTTCACCG
A_09_P006041	50.6577	4.48868	52.8528	6.07673	0.958469	0.661763	FBtr0088336	CG12911	GCTAAGTCTCCAAAGAAACTATTTATGTGTGGCACAGCTTTGCTCAAATAAACAATTTTC
A_09_P006046	774.341	21.548	499.013	46.4298	1.55174	0.113615	FBtr0088337	CG12910	CTAGCCGTTCCCATATAAGTGTTATACCGTAATAAAATGTGCTTTAAGTGATTTGTGATG
A_09_P006051	560.054	36.7819	711.302	58.3124	0.787364	0.0824902	FBtr0088341	CAP	AAACATCAACAATGAGTTCAATACGCTGACGCAAAATGGAGCACAGCCACCGAACGGAAT
A_09_P006056	11008.1	416.484	10845.1	163.51	1.01502	0.684126	FBtr0088348	CG12909	ATCGCTAGCTAGCCGAATATCCCACCTTTAGTCATAGTTTAATTATAACAAAAGGACAAT
A_09_P006061	45.2801	0.793234	43.2847	3.44397	1.0461	0.557602	FBtr0088359	Obp46a	TGCGAAGAGACACGCAATCATTTGAAGCAATGTATGCAGTATCTAAAGTACAAGTCCTAG
A_09_P006066	43.4983	5.2783	45.5272	2.04949	0.955436	0.0879847	FBtr0088351	CG12907	GTACAATGAATACACACCAAATGTATTGCCCTCTGCAAGGACCCAAAATTAGTAAATTTA
A_09_P006071	45.1854	1.89781	48.7307	3.39409	0.927248	0.189962	FBtr0088356	CG12902	CCGCCGATGAATGGAATGGAGAGGAAATTTCTCAGTCGATAAATTTATCTAAAGAGCAAT
A_09_P006076	44.1855	3.27264	44.9361	1.66422	0.983296	0.755975	FBtr0303084	CG42733	CTTCCGAAAGAGCTATGTTTATATGGTTTTATTATCACATGCTCTGAAGCAGATGTTAAC
A_09_P006086	38.6045	2.12248	74.0997	2.78033	0.52098	0.00831019	FBtr0088323	Ir47a	TATGGGATAGATCGCTTTGACATTAGACCACTTGGTGGAACCACGAAGTTTCTACTGGAC
A_09_P006091	47.2371	4.22595	44.4691	0.500361	1.06225	0.115653	FBtr0088321	CG12898	GAAAGTCGAGCGCCATTCGTTATGGAAATGTTGTGGAAGTATAAAATTGTGCGTATCAAA
A_09_P006096	268.73	39.4025	232.422	43.5624	1.15622	0.0802491	IP06528		TATCGTTTTCGGGATCTATTACTGGGCGATTTCTCATTTAACGACGACGGCGAAAGGTGA
A_09_P006101	3622.73	56.8081	1965.05	277.566	1.84358	0.0991424	FBtr0088259	Prx2540-2	ATAAACTCTTCCCCAAGGGATTTGATAAGGTATCCATGCCGTCTGGAGTAAACTACGTCC
A_09_P006106	3239.29	11.2833	1396.42	80.6382	2.31971	0.0302823	FBtr0088316	CG11825	CTACCTCCCCACCACCTTCATCGAATCAGAAATGGTAGAACAAATTATTCTAGAATTTAA
A_09_P006111	5249.21	822.636	3010.76	363.874	1.74348	0.0650929	FBtr0088315	CG12896	GACCTACATACCTGCATGTATTTTTCTTCCTGTTGTGCCATAAAAAGTTAATTACTGCAA
A_09_P006116	925.415	123.08	764.992	53.4574	1.20971	0.174032	FBtr0100460	RanBPM	CGTGTCTTGTGGCAAGACTAAGCAAAAGCAAATGAACATTTTAAGTGTAATGTTTCGCTA
A_09_P006121	2692.92	368.517	1828.3	268.512	1.47291	0.0565546	FBtr0088314	CG12895	CACGTCAAAAATCATGAAAAAGTGCAAAGGATAAGGCAGCCGGATTTGTGAACATTATAA
A_09_P006126	200.729	11.6106	262.476	3.95022	0.764751	0.0404796	FBtr0088311	Cyp49a1	CGCCCCATGCTTTAGTAGTAGTTTTCTTCTCGAAGAATAATTGTAACCAATAAAGCGTCG
A_09_P006131	9424.06	12.72	10220	482.199	0.922116	0.249894	FBtr0088310	Caf1-105	CGTCGCGTGTCCTTGCGAACCATATCCACGCCCAAATCAAAAAAGAAACTTTTAGAGTAG
A_09_P006136	838.514	95.8357	611.891	80.8355	1.37036	0.0171643	FBtr0088273	CG11777	AGACAAAGGCCAATCGTACGCTTAAAATGAAATATATTTATAGCACTTAAGGTTACGCGA
A_09_P006141	8190.66	728.375	7847.12	699.656	1.04378	0.522063	FBtr0088306	trsn	GTTCCTGCAACCGAATAGTTTACTTCGTACGTAGGATAAGGCGTTTATTAAAATGAAAAA
A_09_P006146	5586.43	891.543	5371.81	865.184	1.03995	0.261115	FBtr0088274	CG17765	CGCAGTTCGACTCAATAATCATAGTACAAAGTCTCTTGCGCCTAATAATAAACTATACAC
A_09_P006151	2800.99	5.12436	1868.84	34.6214	1.49878	0.0194363	FBtr0088283	CG11883	GCATGTGTAGTGAGTACGTGTACCTAAAGCTTACCGCTAGTTTAATTTACTTTTAATTAG
A_09_P006156	7371.67	1698.91	6569.94	1346.81	1.12203	0.21474	FBtr0088258	Git	GCCCTGCTGACTAACAAAAGTGCTTCCGCCAAATAATTTAAAGAATCCCCTTTACATATA
A_09_P006161	735.603	56.6065	728.234	20.0979	1.01012	0.920104	FBtr0088212	Elp2	ACGACATTAAGCTCACATGAGTTTAGCTCCATATGCATTAAAGTAGTCTTATTAACTCCA
A_09_P006166	107.63	13.5	94.1699	3.59222	1.14293	0.332324	FBtr0088213	CG12934	ACCAATAGAGCAGCGGGCCACAAAATGTATCCGTTAAACAAAGTGCATTAAATATGTATA
A_09_P006171	42.7836	4.28116	50.6521	12.5495	0.844656	0.432164	FBtr0088215	CG12309	ATCGCGTGCGTGTGGATTAAACAAGTTGCGTTTATATTTTCTAAAGCATAACCCCCCAAT
A_09_P006176	3568.26	632.448	4303.92	285.575	0.829072	0.410386	FBtr0088256	CG12338	CGGGAAACAGTAAACTGTAGGTGGTAAAATCGTTGTTAATTGTTGGTCATTAAACTCTTT
A_09_P006181	7870.55	482.126	8584.19	267.288	0.916866	0.277966	FBtr0339465	CG7220	GAGCTACTCGTCCGACTATCACACGATTTAACTATAATCCGTATAATGTATAAAGAGCAA
A_09_P006186	273.988	59.7595	340.62	8.02402	0.80438	0.414339	FBtr0088221	CG12935	ACTAATTAAAACTAAAATGCGGCTTAGTAAATGGGCTCCGGCTTCTGGGTGAGCAGCAGT
A_09_P006191	10559.9	739.196	11430.4	402.524	0.923838	0.3994	FBtr0088252	CG7637	TCACCCAGAAGCCGGAGCCCATTTACTAAGCCGCATTTTAGTTTTAATTAGTGTACATCT
A_09_P006196	2296.88	122.458	2117.32	167.883	1.08481	0.432463	FBtr0088222	mms4	CAGCAACAAACTGTATACATTGTATACTGCCAAGGATCCCAATACTCTAATTTAGAAAAC
A_09_P006201	1384.58	157.334	1204.92	197.745	1.14911	0.0454369	FBtr0088251	CG12341	ACTTCCAAGCGGACATATTATCAATTCTTCAGGTGTGCAAACCACAATTAATTGAATTCA
A_09_P006206	4928.48	132.746	4220.53	272.007	1.16774	0.153615	FBtr0088223	CG7222	CACAATTATACAGAGTTCATAAGCCGCATGTCTATCAAAACACCAAAATGATCTGTTATC
A_09_P006211	671.179	159.945	400.911	5.40858	1.67413	0.207475	FBtr0088250	dgo	ATCCCACAGCTGTTCCCATTGTACATAGCTAATCCCTACATATTTATCTTAATTGTAATC
A_09_P006216	3748.89	639.658	3384.35	525.411	1.10771	0.245724	FBtr0088248	Lsm10	AGCAAAAACGAGCGGAAGTGCGACACAAGGAAACATTGCAAATGATCTCACAGCAAAAAA
A_09_P006221	54362.5	2562.04	55817.7	3014.1	0.97393	0.657151	FBtr0088226	RpS15Ab	CGCTACTACGTTCATTCAGAAAACAAACGACGATGAATGTTCACAAAGTTACGCGAAATA
A_09_P006226	177.809	11.9542	143.828	11.4474	1.23626	0.116446	NM_136773	CG12343	GCACAAAGTACATAGTTGGATGCATGGTCGGTGAAATAAAACGTCAATCTACATATCAAA
A_09_P006231	2439.23	181.062	1742.76	161.995	1.39964	0.0618317	FBtr0088227	CG12325	GAGGGTTCACTGAACTACGATTAGCTGAGTGAACAACATAACTTAAAAATGGAAAGAATA
A_09_P006236	127.865	11.0793	156.767	3.13243	0.815635	0.0884046	FBtr0088246	CG12344	CACTCAGCTAATCGTAGTTCAGTGAACCCTCTAACAATGTTATCGAAAAGCTTTAAATTT
A_09_P006241	7793.95	183.66	8859.9	109.849	0.879688	0.0408272	FBtr0088228	nclb	GCAGAGTAGGCAAATCGTACAGCTACGTATTTATCTGTGTATATGCTTTATATGACTTTT
A_09_P006246	3289.71	373.004	3492.07	393.846	0.942052	0.46519	FBtr0100230	CG18003	CATGAGAGTCAATATGCCAAGCTGTAAATCAGGAACGTTTTAGTGTAGATACATAAAACT
A_09_P006251	5208.84	396.983	4982.37	343.711	1.04545	0.605915	FBtr0089729	CG18004	GCGTGCCCATGGAGTACACAAGTTAATATTCTTTACTGAGCTAAATATGAAAATACGAAA
A_09_P006256	2926.55	399.371	1636.36	316.545	1.78846	0.043127	FBtr0088236	CG12942	AACCATGATATTTTTGAAGTCACAATCTCAATAAACAAGGACACACGCGTTTCTGAAGCG
A_09_P006261	551.469	25.184	439.085	42.8671	1.25595	0.175542	FBtr0088238	CG7712	AGTTTAAATACAAACTCCGACAGAGTGTAAAACGAAACAAAGGGAGTTTTGTGCGCTTCA
A_09_P006266	3649.26	667.763	4168.99	697.213	0.875335	0.311419	FBtr0088237	Rpb5	CCTATGATTTAAGGAAAAGGCAGCGAGTTGTACACTTTAATAAATCGCAATCTTTTCAGT
A_09_P006271	42.1566	1.80629	43.5545	8.08976	0.967904	0.904021	FBtr0088198	CG12943	TGCAAGTTTGGATTTTCTCAGCTTCTGGTGCTTATTGTTGGAAATAAAATCGGATTTACC
A_09_P006276	46.3965	4.36818	46.2394	5.12938	1.0034	0.954447	FBtr0088199	Obp47a	TCAATGCCAACAGCAGTTGAAACAACAGCAACAGAACTTATTGGCCACCAAGGAGGTTGA
A_09_P006281	319.358	59.793	902.572	32.2852	0.353831	0.0860287	FBtr0088211	Spn47C	GGGCAGTATCCCAATGAACTTGAAATTATTGCCAAACAAATGTACACAAAGAATTCGAAA
A_09_P006286	73.2745	6.0086	85.081	14.0362	0.861233	0.317694	FBtr0088202	BBS4	TATAACCGGTTCATGAGTCAGGCGCAGGATCTTCTGTTGCCAACGGAATACAAATTCCAA
A_09_P006291	94.8989	3.77282	110.178	8.09874	0.861325	0.0635675	FBtr0088206	CG13229	GATGTTCCGGCCCGGCATTGAATTTGAATTTTCTAAAGCATAAACTTTATAAAAGTTTCG
A_09_P006296	169.911	2.69437	164.5	29.6471	1.0329	0.805237	FBtr0088203	CG13231	TGGTGCATCATGCCCCAATCATATCGCATGCCCCACTCATCGCCCATGCCCCGCTGATTG
A_09_P006301	1524.52	96.222	1245.21	143.796	1.22431	0.122776	FBtr0088205	CG12391	GCAGATTGGAAAATATTGACTTAGACGCTAAGATTTTCATTTGTTCCTAAGGACACCATT
A_09_P006306	727.256	103.443	810.048	176.284	0.897794	0.647921	FBtr0088197	CG9084	TCAGCCTTTCTACTGGAATATCTATTCTTCCAAACCCGCTTTTGACGTGATTAATCAATA
A_09_P006311	948.01	83.444	774.702	84.1819	1.22371	0.187962	FBtr0088105	CG7737	TTAGGTTTTACGGGGGGATTAACTCTGTACTTTGATTTCAACAACGTGTAATACATACAT
A_09_P006316	47.7013	4.32652	44.8715	2.70576	1.06306	0.286989	FBtr0088195	CG13218	TCTTCAAGTGCATTTTTTGTTATTACTGGCAATTGGCGCTTGGCGGACTGAAGCCCATTC
A_09_P006321	647.218	166.997	394.953	10.6842	1.63872	0.231794	FBtr0088106	CG13228	GGCGGATTCGTTGGCGGCGCTGTGGGTTTTGCCAAATTCAAAGGCGGTTTCTTTGGCTAG
A_09_P006326	48.768	2.27403	50.842	5.47165	0.959208	0.588551	FBtr0088107	CG13227	TTTTGTTAGAGCCGATGAAACGGAAACGGAAGTGGTGCAGGAGAAACCAAGCTCTATTCA
A_09_P006331	44.5599	4.51038	44.1247	2.66807	1.00986	0.899118	FBtr0088194	CG13217	GCAACAGCACTCACCCAAAATATAGTCTAAGAGTTTCGTAATAAAGCTTAGTTAAGTAAC
A_09_P006336	47.3873	6.37134	44.4689	2.25968	1.06563	0.67464	FBtr0088193	CG13216	CAGGGCTATGCCCCAGGCTTTTAATTGAGCCTTAAAAATCCATATATAATAAGCTAATTT
A_09_P006341	81.6904	14.8883	108.461	14.0414	0.753181	0.225499	FBtr0088192	CG13215	TGCATCATATCCATCGTTGTGATCTCCATGATCTTCGGTTTAAGCCTGATCCAAGCAGCA
A_09_P006346	502.024	117.427	343.581	70.121	1.46115	0.0460617	FBtr0088191	Listericin	TTGCAGAAAGTGTTTGATCGTCCAATATGAAACAGTACCTGGTGCTTGCCCTCGTCTTTG
A_09_P006351	47.667	6.07265	50.6877	5.35725	0.940405	0.373873	FBtr0088108	CG13226	AACTACTACAGACCCAGCTACTACAATTATGGTGGATACCAGAGACCGCAGCCCTATTAT
A_09_P006356	62.1777	10.4539	169.077	42.817	0.367748	0.0581016	FBtr0088190	Cpr47Ea	ACCATCACCTACATTGCTGATGAGAACGGATACCGCGCCGAAGGAGCCCACATACCCACA
A_09_P006361	42.876	4.14108	46.3945	6.0313	0.924161	0.603526	FBtr0088112	Cpr47Eb	CTAAGCTCTCCTAGAACCTAGACTACTCAAGTATTGTTTAATTTAAAATCAAGTGCGATC
A_09_P006366	47.5045	7.74632	41.7227	2.71029	1.13858	0.218066	FBtr0088113	CG13223	ACTACATTTTCTTCGTGGGAGTTCTAATTCTGCTGGAGAAGGGCGTAATCCATGCATACG
A_09_P006371	46.9026	1.50121	45.2196	0.707594	1.03722	0.327391	FBtr0088189	Cpr47Ec	ATCAATCCGGAAATCACGGCCGTTGCCGAAGCAGCCAAGGATCTGCCAAAGGTGGAGAAG
A_09_P006376	45.0534	4.94904	46.6395	5.95929	0.965994	0.730434	FBtr0088188	Cpr47Ed	GGGGAAGCCTATAAACCAATTCGCATAGAGCCATTAGCTTTGATGGGCATACATTCTTGA
A_09_P006381	199.686	35.1551	361.701	6.02758	0.552074	0.127866	FI11945		AGTTTGAAGATGTAGTCGCAACTCAAAGGCATGAAATACATGCATCTGAAAAGTCAAGCA
A_09_P006386	754.181	84.7426	1919.57	359.373	0.392891	0.0421722	FBtr0302718	Cpr47Ef	GCGCCGGGCGGAGGTCGTGGAAACGGAGAGTTCAATCCTCAGACGGGCTATAGCTACTAA
A_09_P006391	46.1788	3.71101	48.7639	3.3776	0.946989	0.0646631	TC233537		GGATACAGTGGCGGTCCTGGAGGACAGGGTAAGTTTCTACAAAATAAATCAATGGATTAA
A_09_P006396	2061.97	206.925	1960.12	105.132	1.05196	0.595626	FBtr0088182	CG9067	TGAGCGGCACTGCCTAGCTGTAGATTAATACTGAACGAATAATAAAGCGAATTATTTATC
A_09_P006401	1924.19	471.473	1811.5	518.123	1.0622	0.539456	FBtr0088181	CG9062	CTATGCAAGCCAATTTGTACATAAGTAATAAGCGAAAATCGAAAACCAGGATGGAAATCA
A_09_P006406	16501.8	456.066	16697.1	375.408	0.988303	0.686565	FBtr0088116	CG13220	CTTGGCCGTACATAGCTCGTAATGCAATATTATCTCCCGCATATTTGAATAAAATTATAC
A_09_P006411	1007.27	167.102	835.26	122.416	1.20593	0.20286	FBtr0088180	fbl6	AGGCAATTTGTAGAATGTTTTAATCCGACAAGAATGTACATATTGGCGTTTCCGATTAGA
A_09_P006416	124.024	2.94899	84.5178	4.34528	1.46743	0.0297669	FBtr0088177	CG18335	CAACAACATCCCCAGCTTTCTATCTACGTCGTTCGTTGCAGCAAATAAATAAGTTTTAAT
A_09_P006421	44.2188	2.12285	47.9493	7.39856	0.922199	0.614133	TC245067		TATAACCCTTATCGGGCGCGATATACGCACCCACCTGGGTTTCTGCTTAAAGGGCGATAA
A_09_P006426	4310.26	12.0546	5888.3	480.896	0.732003	0.11692	FBtr0303157	CG42336	GACCTTCCATCTTGTTAATCAATACAATCGCCCTGTAAATGACTAAATCATAAACCAGTA
A_09_P006436	42.7177	1.41531	47.0877	0.707682	0.907195	0.107094	FBtr0088171	Obp47b	TATTGATGAGCCCCAGAAACTAAACCTGGCAAACATACGCAGTGATCTCTCCGCTAAGTT
A_09_P006441	1682.85	177.917	1787.2	142.898	0.941614	0.600906	FBtr0088118	CG7741	GTTGTAATTGCTGAGCCCTTGCTAACAGTTCATCCATGTAAATGCTAAAACTACAATTTA
A_09_P006446	3854.04	37.574	3797.53	268.956	1.01488	0.80349	FBtr0088119	CG7745	ACACTTTTCAAATGTGCTAGTCAAGACCAGCAATTGGGATTCCATATCTGCATTAATTTA
A_09_P006451	53.966	7.5267	59.8393	6.09163	0.901849	0.359128	FBtr0088157	CG13202	CGGCCCGGGATTAATTTGTTAATTGCGCAATAAAAATAAAAGACCAAGTTTATAGTCAGA
A_09_P006456	17300.6	3942.27	17713	3746.52	0.97672	0.481324	FBtr0088155	CG12384	GAAATTCTATGAGTCCTCTCAATGGTATTGAAATCGCCTTTGAATGCGATATTTACTCTT
A_09_P006461	789.574	103.793	1204.28	38.669	0.65564	0.0578525	FBtr0088128	CG13204	CCTCCACGGGCCAGGTTTAAGCGTATTCGTACAAGTTATCTCTAAATTAAAATTAAATTA
A_09_P006466	45.7805	0.0856401	80.3451	1.55581	0.569798	0.0145824	FBtr0304901	CG13203	ATTGTAGACCCAACGTAGATCCTTAACAATAAAGAGTACTAGAAGACACCTCAAAGCCAG
A_09_P006471	69.8295	10.5224	78.7971	3.96458	0.886193	0.42628	FBtr0088151	Tsp47F	TCTCCAACGCTTCTAATTACTTTTGCTGTCCTTTTGGCCGTCATCTTCATTGTGGAGCTG
A_09_P006476	3073.59	677.184	3376.12	73.3962	0.910389	0.62162	FBtr0089939	Sod3	TGACTCACTCGATTTGCCGTGTGTGTGTTTGTGTGTAATAAAATCAACAAAAATTAACCG
A_09_P006481	305.835	13.4116	166.202	2.55177	1.84014	0.0180737	FBtr0110897	Sod3	GTGCTTAGATAGTAACAAAAGTTGCTGAAAATGAACGACAGATAAGGGTTAGCTCTAATT
A_09_P006486	298.104	3.38121	350.607	45.102	0.850251	0.331366	FBtr0088133	CG7759	TCTCAAGGATTGCTTCCTTAATTTGGGCAATGTCTATACTTTGGATTAGCTAGGATTCTT
A_09_P006491	18203.4	2088.04	16468.9	1760.65	1.10532	0.337608	FBtr0088136	CG7777	TGCCCTAAAATGCAATCTACAACAAAATTACTTGTACTCTCATGCGCTCACAATAAAGTG
A_09_P006496	991.485	32.6999	809.965	24.5395	1.22411	0.077299	FBtr0088091	tou	TTTAGATTAAGCAGAGATTGTACATAAATGGGAGGAATGAGGAGAGGGTCGAGAAGCACA
A_09_P006501	707.413	129.854	614.711	69.4144	1.1508	0.44641	FBtr0088089	CG9005	CAAGGGAGGTAACTACGTATATAGGGCATACATGCAGATACCACATACAATATATATATA
A_09_P006506	715.078	67.2297	760.256	40.9586	0.940575	0.561303	FBtr0113069	CG9003	AGCATTACCCACGTCAATAATCCAATAAATCTATATACACCTTTTGGGTTCACACAGATA
A_09_P006511	41.8758	2.19966	42.9071	1.57197	0.975964	0.578463	FBtr0088072	CG13198	GTTTCACCTTTTACGCGTACGGCATCGCTCGTACATTGACACAGGTGTTTTTCGAGAAAA
A_09_P006516	47.1194	1.56078	41.2538	5.37458	1.14218	0.19601	TC229163		TCCTTTCAACATGTAAATGGCGCAAGCGCAATAAATCAAAATTACCGTTGAAAAATACAC
A_09_P006521	60.7017	10.636	114.122	0.357956	0.531902	0.122437	FBtr0088084	CG13196	ACTGCGAAATCAACAACGAGCCAATGTTTGCCCATTTCGAGATTAAAACAGAAATTAGCA
A_09_P006526	45.4523	7.36076	40.6913	4.60513	1.117	0.465266	FBtr0088080	Ir48b	TTGAAGCATCCAAAACTGCTGAGAATTCCCATCGACTTCTCATTCCTCTACACTGGCATT
A_09_P006531	41.7198	3.43586	43.3155	1.99916	0.963159	0.537774	FBtr0113070	pyr	CCTATAATCATTGCTTGGCAATTTGCATGTCACTGTGGTAAGTATTTTGTTAGCTTGTAT
A_09_P006536	48.9898	0.683801	47.1777	2.30612	1.03841	0.353935	FBtr0088029	CG13193	ACCTTGAAGAATGGATTGAGGACAACAATAACGCTCCTGCAGCTGATAGATGGCAAGGAT
A_09_P006541	39.6659	3.62354	41.2832	0.613454	0.960824	0.632767	FBtr0088065	Ir48c	TCTTTCCTACTCAAACTCAAACCATTGAACCACTGCGACTCGAGGATATAGTGATGGCTG
A_09_P006546	133.095	16.0688	127.155	9.44663	1.04672	0.715281	FBtr0088030	ths	GGAGAACTGCTCGAATTTCCACTTTCACAGGCAACAACATTTAATAGTGAAAAAATTGAA
A_09_P006551	1646.38	31.1609	1389.7	112.265	1.1847	0.190356	FBtr0088031	CG13192	TGGTCCAACCGACAAGTTGATTAGTTTCAGTTATCAGCGCTCATCGATGCAAATGCAGCT
A_09_P006556	469.012	18.5354	580.037	52.4193	0.808589	0.11717	FBtr0088064	Sobp	AGGATCATCGACTGCGATTTCCAAAAAATGGGTCTTAAGGAACCGGAAATGGCCAACGAT
A_09_P006561	1733.36	44.9743	1446.86	38.7199	1.19801	0.020681	FBtr0088063	S2P	GCTAGACTGCTATTTCACCTTCACGAAACACACAAAAACACAGCGAATTGTAGCACCTCA
A_09_P006566	166.432	21.4384	233.246	30.4492	0.713547	0.019823	FBtr0088032	Sln	GGAGGCTTGAATGGAGAACATCACATTACATTACCCTAGAATTAAAATAGTTGTTGTGAG
A_09_P006571	111.44	1.54845	134.859	7.80489	0.826341	0.119452	FBtr0088062	TwdlBeta	CAGCCCATGAATGTAAATATTATTTATGATCGCTGCCATTAAAGAGAGTTTAGAGAAAGC
A_09_P006576	804.356	146.514	1312.37	823.793	0.612906	0.673009	FBtr0088061	Damm	GAGGAGTCGCACAACTTCGACAAACCCTTTTATTTTGGAAATTATGCTAAAAACACTTAA
A_09_P006581	2475.81	333.791	2378.26	37.3502	1.04102	0.77267	FBtr0310323	CG13185	GTTCGAGTTGGTTAACAGCGAGTAATCATTGCATTTACTCTTGAGATAAAAAGAAGTGAC
A_09_P006586	538.476	8.56468	434.519	25.1039	1.23925	0.123922	FBtr0088034	cuff	CACCGAATTTGCAAACCATGTCTTCTATAGTTTAACAATAACAATGAGAACTGGCAAAGA
A_09_P006591	19904.3	875.656	18642.3	1072.11	1.06769	0.0886186	FBtr0088058	ERp60	AAGAACTTCGACGATCTGGTTATCAACAATGGCAAAGACACGCTGATTGAGTTCTACGCC
A_09_P006596	6328.45	308.823	4663.74	352.308	1.35695	0.0226412	FBtr0301429	MCPH1	CTCATTTGTAAAGCCTCCCGCACAGTTGAATAAACAATATCCGTGGCGGTTATAAATCCT
A_09_P006601	4693.09	262.148	4834.68	197.847	0.970713	0.492942	FBtr0088038	Zip48C	CCGGCGTCCAGTAGCTTGTGTCTTTTTTAACCGTCTAATGTCTAAGTAATAAACTAAACG
A_09_P006606	82.1907	10.7439	119.991	9.33545	0.684974	0.0956414	FBtr0088054	CG13183	TCAGGATGGGGGCAGATAATGTCATATGCAAATTAATTGCTACTTTAGGCAAGTTCAATT
A_09_P006611	107.04	10.4566	98.2602	13.3065	1.08935	0.488401	FBtr0088039	CG13188	ATTTCAATAGTAAAAACAAAAGTATAGCAGCGGCAGCCGCAAATGCAGCAGCAGCAGCAG
A_09_P006616	59.5255	6.69648	58.4205	6.46804	1.01892	0.7041	FBtr0088040	CG13188	GTTCTTAACTACGAATTTTTCTAGTAAAAACTCAAACAAGCGTTGTCTAACAGGCTGCTG
A_09_P006621	2538.55	468.301	2607.85	477.506	0.973426	0.718986	FBtr0088052	PI31	CCGATTACTACATGTAATTACCAGGAATGCCATGTATAGTGAGCAATTCAAATCTTTAGT
A_09_P006626	2876.64	186.595	2270.88	162.432	1.26675	0.0844607	FBtr0088045	rho-7	GTTCTGCCTTAGAAGTTCATTGAAATCAGTTAAGTTGAATAAATCGTTGACATCCTGTAC
A_09_P006631	4117.74	222.665	4620.98	256.142	0.891096	0.170136	FBtr0088043	CG8298	AACGGCTGCTCTATCTAGTCAACCAAACACGTTCAAATGTGTGCATTAAAATTTATTGTT
A_09_P006636	776.507	396.521	556.672	33.8871	1.39491	0.715153	FBtr0088027	CG8964	CGTTCTGTTGTTGAGAATCAAAAAGGAACTTGTGAAATCCCCCAGAAATCTATTTGTATT
A_09_P006641	1538.26	329.28	1336.6	215.926	1.15088	0.175478	FBtr0088025	Mppe	CTCGTCATGGACAATAAGCCCAAGATTCTCAAGAATTGCTCGAATATACAACTCAAAATT
A_09_P006646	5917.61	1788.12	6860.95	1138.55	0.862506	0.560016	FBtr0087974	pds5	ACCCAGAATTCGGATTGTTCAGTTTCGCATTCAGTATGTACTATATCAATTTTGTGAGAT
A_09_P006651	6872.44	21.9399	7356.76	407.575	0.934167	0.334833	FBtr0087975	CG8321	TACCTTGTGAAAAGTACACTATCGCCTGGCCTAAAAATCTCAAGAAAACTGTATCCTTAA
A_09_P006656	393.798	17.9563	636.548	46.3383	0.618646	0.0253074	FBtr0088022	CG8888	CGGAGGCGTCTGCATAATATTATTTTCTTTAGTTGCTAGAACGAATTGTATAACGATGAA
A_09_P006661	47.3361	2.11438	47.4569	3.70041	0.997456	0.983537	FBtr0087981	CG13186	AATGCTTAAATCGACCAGAATAATTAACCCAATACAATGCTGCCACATTAGCAGCCACAC
A_09_P006666	7725.32	1238.48	1161.85	27.5039	6.64913	0.0346422	FBtr0087982	CG18343	GCCATCGGGACCACGGCCTTTAAACTACATTAACTAAATCAAATATAAATTCCAAATTGA
A_09_P006671	58.3468	9.31141	59.6507	5.29854	0.978141	0.708059	FBtr0088019	CG13178	ATCAAGATTACTACGCGGAATACGTTGAGTCAGCCGGCGATAATATCTATGCGAAGAGTG
A_09_P006676	453.742	19.0043	322.911	43.4061	1.40516	0.147056	FBtr0087984	Hen1	CCAAATTTCTAACACACTATATTTTGACCAAGGAATAGATTCCTATGTACTCTGTGTGCA
A_09_P006681	53.2311	2.23763	58.0479	2.60362	0.917021	0.23013	FBtr0087985	CG8407	ATACACACAGAACACTCACCGTAGTTAACGAATGTTATGAATATTAAGCCGCGCGGAGGC
A_09_P006686	6456.9	262.522	6135.68	147.869	1.05235	0.294787	FBtr0088016	Prp8	GGGTTCTCGTTTTAGTGCATACAAACAAATTTATAAGCCTGTTTTCAATATGCTAGCATG
A_09_P006691	884.782	181.113	652.687	63.7009	1.3556	0.255745	FBtr0088012	EndoG	GAACAGGGATAGCCCCTTGTTTAATGTAATTTTCTTCTTTTCCAAAGAACTTGTGGATTA
A_09_P006696	20820.3	2132.86	18948.7	1766.22	1.09877	0.0361573	FBtr0088011	CG8860	ACGATTCCACGCGCATCTTTAGCGAAATAAATGCCCCTTCTTCGGATTTTATACACACAA
A_09_P006701	3442.05	569.785	3155.89	512.368	1.09068	0.195304	TC227712		CGAGCATGCCAAATTAGGTCAAAGTCAACCAGTTGAATAAAACTACATATTAGCAGAAAT
A_09_P006706	2499.99	248.478	2081.11	227.564	1.20128	0.0516738	FBtr0100143	CG13175	GCATCAAAAGCTTGACGAGAAAGCCGGTTGTGTTTAATTATTTATAGATTATAGCGTGCA
A_09_P006711	95.9449	4.05884	108.931	2.3085	0.880783	0.0990212	FBtr0088009	Cyp6g2	TATCTCCAGGCGAAGGTGGGTCTGGTTAACCTGCTGCGCAACCACATGATAACCACCTCG
A_09_P006716	118.675	20.4888	127.491	8.68699	0.930852	0.680795	FBtr0087993	Cyp6t3	AAGTCCTTCATGTTGGAGTCTGAGAATGAGATATACCTAAGATTCTGCAGGAGTAGTTTG
A_09_P006721	1825.66	193.335	1665.49	310.824	1.09617	0.113402	FBtr0088008	CG8858	GTAACTTGCATGAAGATAATTTTCTATTGTGATTCATTGATCCAGGAGTGTAAGGAAACC
A_09_P006726	7158.21	150.625	5854.84	286.346	1.22261	0.0711579	FBtr0088007	RpS11	CCATTAAAAGAAACTAAAGATGACCGCAAGAATATGGACACGAATTGCATTGAATGTACA
A_09_P006731	42.5615	3.72594	42.9696	2.22122	0.990504	0.8758	FBtr0087995	CG13171	TTATTGTGGCAATATCGTCAGCTACAAGTCAGCCAAAGTGAATGAGACGCCCTACGACTT
A_09_P006736	161.825	12.6932	143.174	2.9307	1.13027	0.257712	FBtr0114562	CG8854	CACACACACACTGAAGACCAAATAACTGAAACATGTTTGTCGTAGATATATAGTGTTTTC
A_09_P006741	411.215	41.5785	430.2	21.0169	0.955871	0.63301	FBtr0087996	CG13170	TCGTCGTCGTCCTCCTCCTCGTCATCGAATGTTGTACCCATAATCATACGCAGGGGATGA
A_09_P006746	47.7973	4.11694	45.8722	1.58176	1.04197	0.348086	FBtr0306902	CG43316	ATTCTGATATCATCATCGAGATCCTCGAGAGTCACGCCCATACTTATACGAAGAGGTTGA
A_09_P006751	44.9049	1.50071	48.8595	2.91043	0.919061	0.148272	FBtr0087998	CG13168	GGAAAGTAGTGTCCCAAACCGGATCTCTGTATATTTCTACATTGTACAATTTATATGTAG
A_09_P006756	42.2174	0.707668	44.7192	0	0.944054	0.129113	FBtr0088000	Vha36-2	CCCGAAGAAAGTTAGTTAATCGGACTCACAAATCCAAAATCTAAAGTTGTCCAAAAATTC
A_09_P006761	80.1235	11.5031	108.072	5.23805	0.741388	0.205011	FBtr0345482	CG42700	ACATTATTAGCGTGTTCAAGGTTTTCGAGGGCGACGATGGCGAACGATTCGAAAAGAACT
A_09_P006766	47.955	3.04216	62.2429	8.13451	0.77045	0.0346202	FBtr0087972	CG8850	CTTGTTCGACAATATCTTTGGCTAAAGGACTACTCTAGTGTATTTTAGTGTTACGCTTTA
A_09_P006771	284.589	166.024	1477.27	195.302	0.192645	0.180431	FBtr0087893	CG17739	GATATCGTTAAATATATGAAAAATTCCAGACTACCTACACTAGCTCTTCTCGCAACAGAT
A_09_P006776	1671.53	82.5951	1645.19	104.535	1.01601	0.765961	FBtr0087896	CG13163	CACCGTGAACGCAACCTACAAGAATGTAAAATCGATTGATATGAAACTGCTTTTTAGTAA
A_09_P006781	1743.09	44.1771	1627.95	125.413	1.07073	0.461503	FBtr0087964	CG8841	GCTTTACGTTCTCTTGTAATGATTAGGAAACTTTAGTTGAGTCCAATGAACTGCTTTGTA
A_09_P006786	3611.51	65.0108	3523.41	179.669	1.025	0.609807	FBtr0087897	garz	ACAGATGCGAAGTTCGGCTGAACCCCCTATAAGCTTTAGTAATGCAAATAGTTTAATTAA
A_09_P006791	50.5244	5.83389	51.6477	2.75859	0.978249	0.724964	FBtr0087898	garz	CCAAGCTAAGATCCAAGCTAAAGTTGCTCAAGAAAGTTGGCAAAAAGAATTGAATAGTTT
A_09_P006796	2424.97	103.152	2253.31	216.952	1.07618	0.522686	FBtr0087899	CG8490	CCACCAAGGGAGTTGAAAAGGCAAAAAACCCGTAGAATTATTATGTTTTAGGAGTAAATA
A_09_P006801	1765.61	119.641	1715.08	75.7735	1.02946	0.6761	FBtr0087902	Den1	TTTAAGGTTGGTCTTTCAAAATAAAGATTTGTTTAGCCACAAAACGCGTTGGCTTCGAAT
A_09_P006806	3855.8	480.588	3768.14	363.627	1.02327	0.354296	FBtr0087960	CG8839	AATCATAGATCCGCGCGGATCCGTTCCCGTTTTGCATTTATAATAAATAATTGCAACCAA
A_09_P006811	1329.06	114.193	1193.22	155.943	1.11384	0.332649	FBtr0087904	ana3	TGACTTTATTAACCTGCTGCGTGATATTTTGGAGCAGAGGGTCCAAAAAGCACCCACATC
A_09_P006816	53.6289	5.46373	66.5499	6.83106	0.805845	0.165734	TC224673		ATATTCTAGGATAGTTAGCTAATAAGAATACCAAGTCATTGACACTCCCAACCCGAAAAA
A_09_P006821	47.6198	11.1787	53.4786	7.28015	0.890446	0.597412	RE25177		CACTTGATACGATCCTCATCACCTGAATAGCCAAATAAAAACACCAAATACCAAAAAACA
A_09_P006826	1766.24	37.6525	3707.6	6.36971	0.476382	0.0123722	FBtr0087956	CG13155	GAAGTCCTGGAGTACATACAACAACGAATCCTGCCTACGTTGCCAATTAAAGGGGAGTAA
A_09_P006831	114.983	5.53373	162.026	29.5924	0.709654	0.217711	FBtr0087915	CG8501	TGATTTATGTGCGACAGTTTTCAAAGGTGAAACCTTGTCAATAAAGTCACTGATACCAAA
A_09_P006836	43.8734	4.03564	42.0338	2.14915	1.04377	0.462943	FBtr0087916	Cpr49Ac	CCATGTTATTTCGTATTTATTTATCTGTCGAACTGTCGAATTTGACGATGTTGCTATGCA
A_09_P006841	40.2825	2.02862	44.7729	7.4961	0.899708	0.553598	FBtr0087955	Cpr49Ad	TTGTGGAGCAAAACAATGATGTGAACTACGGAGCGGGCTCCTATTCCTACAACTATGAGA
A_09_P006846	38.4423	5.19212	41.1891	0.628597	0.933312	0.0455024	FBtr0087918	Or49a	CCTTTAAAATATTGATGACCATCACATACAGATTTTTCGCGGTTATACGACAAACTGTAG
A_09_P006851	201.109	84.079	1341.9	359.938	0.149869	0.00440604	FBtr0087920	Cpr49Ae	TGCGTCGAGAATTATACAAACTCTTGTGAAGAACTATGATGATATTCTTTAGCCTTTAGC
A_09_P006856	50.4939	8.16665	69.4419	0.180817	0.727139	0.216069	FBtr0087921	Cpr49Af	GCAAATACCATTATCATTATGAGCTCAAAGATGGCTCGAAGGCCACTCAGGATGGAGTCT
A_09_P006861	514.339	40.2974	561.578	32.9258	0.915881	0.322734	NM_136932	Cpr49Ag	AGTCTTAAGCAAACACACACACACACACCGAAATAAATATTGGAAACGATAATGAAAACG
A_09_P006866	59.0944	8.02486	64.0205	9.91913	0.923053	0.645252	FBtr0087924	Cpr49Ah	AATAGCATCATTCATGAGGAAACCGGTTTCCTCAAGGACTTCGACACCAATCCAAATGGG
A_09_P006871	44.2189	0.707617	45.7199	1.41517	0.967169	0.345821	FBtr0087925	CG13157	AGATACTAGATGCAGATATGGATATACAGCCAACCCAAGTGGCTATACCGAGTGATTCCG
A_09_P006876	1864.31	62.482	1953.01	43.3522	0.954582	0.260888	FBtr0113073	CG8834	AAAGAGATCCTCAAGTACAATGGCCTTCACTATTGGCCCACAGAGATCGAAACCGTTATC
A_09_P006881	2875.66	369.19	3411.27	202.457	0.842988	0.274148	FBtr0087926	CG8520	GCAGTAGTTCAATTAGCGCTATAAAAATTACATGTTTTCTACCTCGCTGACGCGGTATTT
A_09_P006886	3079.59	209.802	3070.28	264.087	1.00303	0.966365	FBtr0087927	CG8525	CCGTATTCTGGACTTTACTCACTCTAAGTGCATTTATTGTAGCTTTTTTATACAACTGAC
A_09_P006891	47.4529	4.53783	43.4405	3.84802	1.09236	0.074356	FBtr0087953	CG13154	GTCAGTTGTATAAAAAAGCTACAATAAATGCACTTAGAGTGAGTAAAGTCCAGAATACGG
A_09_P006896	6497.65	665.267	5778.32	661.659	1.12449	0.14669	FBtr0087952	Nup54	CAATCGTGATAGGAATGGAAATGAGCTGATACGTTGAATAAAACCCACATATGTGTAACA
A_09_P006901	1173.33	139.921	978.594	73.8959	1.199	0.229565	FBtr0087950	CG8830	GTTGCCCCAAAAATCATTATACTCATCCACTCATACGAACGCAAACTATTATTGTATTTC
A_09_P006906	1172.15	27.4741	1589.67	172.746	0.737354	0.14581	FBtr0100298	Dyb	TCGTAACGGCATAGAGCACGATATAGAGAAAATCCGACATTTATAGAACTTATACATAAC
A_09_P006911	63.7307	0.789631	69.1393	0.608788	0.921773	0.0224276	FBtr0113074	Dyb	CAATCGATGAACTGCAGCTGATCATGCATGCTTATATCATGAAGTATAGTCTGAATATAT
A_09_P006916	1212.73	248.235	1639.23	164.048	0.739819	0.308466	FBtr0087948	dgt5	GCGCCACCTAATTAAGTACGTTATTTGTGTTGTGAATACTGTAGCCCTTTTCAATTTTAA
A_09_P006921	7091.9	168.006	7515.79	612.925	0.943601	0.50078	FBtr0087934	CG8545	CGATTGAAGATTGAACTACAACAGCGGTGTAATTAAGATTCAATAAACGTTAAGATCGGT
A_09_P006926	152.99	28.5249	149.515	3.07475	1.02324	0.931627	FBtr0087935	CG8550	TTGGCAATTTGCGTCAATTTGCATACGATTTCAATTGCGAAACGAGTCCCTCGTCCGTCT
A_09_P006931	381.4	45.0429	490.283	50.1223	0.777918	0.164932	FBtr0087936	Dh44-R2	CACATCCGTTCGTCCCTAAGTATTGCATGATAGTTTACATTATAAGAGATCAGATTAAAG
A_09_P006936	129.189	10.3136	82.5872	1.42059	1.56428	0.000315909	FBtr0113075	Dh44-R2	CGAGTGTCAGTTATGTGCCAATGCGTGCAAAAATGTCTCATAACGATTAAATATTTAGTT
A_09_P006941	386.554	18.7848	309.278	37.6243	1.24986	0.0370697	FBtr0087945	vis	AATCGACTTAGTTTTGGACCTGCCTCTTTTAAACTTAACATTGTGTACACTACTGATACT
A_09_P006948	436.697	82.973	640.664	56.4404	0.681632	0.235681	FBtr0087942	achi	GTCTATAACCCCCATGTTATTGTGTTAATTGAGTAGGTTACTAACATAACGTACAAAGCT
A_09_P006951	857.566	16.6489	777.553	113.238	1.1029	0.498766	FBtr0087939	CG13151	CGAGGGCAACATGGTGGATGAAGGAGCCACCTGAAGATGGATATTAAATAACATTTATTG
A_09_P006956	5155.96	397.34	6484.2	457.823	0.795158	0.115755	NM_136950	CG8818	CAAGCCCCCACAAGGAATGTAGTGTCTCTTCAATAAATGTTATTTAATATCCATCTTCAG
A_09_P006961	559.524	103.886	319.549	15.7162	1.75098	0.130691	FBtr0087940	CG8569	AGTGTGGGCGTGGAACTTACTTGTACTTGTTACTAACAATATAAAAACTTGTTTCCTACC
A_09_P006966	160.139	20.32	238.105	30.3242	0.672556	0.00445886	FBtr0087824	Cyp301a1	ACCGCTGCGCTTTAAGATGACACGAGTTTAGTTTGTAGACTTTAGTATTTCGATTTTATA
A_09_P006971	1648.15	46.2283	1193.89	107.568	1.38048	0.0997076	FBtr0087891	Ak6	AAAGGCAGATGCCCATATAAGCATAAAAACAGTCAAAAACTGGTATCGTATGTGGAAAAG
A_09_P006976	2192.79	83.3319	2226.41	38.1512	0.984899	0.70932	FBtr0087826	ClC-b	CGCATTGCTGGCATTATAACGAGAAGGGATTTTATTTACAAGTAACTTTGCATTAAATGC
A_09_P006981	101.595	15.4702	113.645	7.7711	0.893968	0.254764	FBtr0110824	CG17760	GACACAATTCTGGAATTGCATTTAAGTGAAACTAATTTGCTGTGACCTCGATTTCTACAA
A_09_P006986	10037.2	343.666	7728.03	263.935	1.29881	0.0166873	FBtr0087885	muskelin	TGTTAACGTGCCAAAACCGATTCAATACGAGCCCCCATCCAAGATTATATTTAGCTTATT
A_09_P006991	707.704	58.5714	1280.02	391.822	0.552885	0.258328	FBtr0087881	CG8785	TGTTATTACGTTAAGTTGCTCAGCATTCCAAAACATAAAGCGAACAGTACCAAAACATTC
A_09_P006996	2355.73	126.481	1997.88	157.117	1.17912	0.148051	FBtr0087880	CG8778	ACTTAAGCGGCAAAGTCCAGTTCAATTGTTTTTATTAAAAGCATTCGATCCTATCGAGCT
A_09_P007001	2392	60.649	2504.42	78.0269	0.955114	0.178607	FBtr0087844	ZnT49B	GAGCCCGTGGTTTGAATATATCTGTTTCTTAACGTAGTTTGTTGAATTAAAAAGCCTAGA
A_09_P007006	142.804	27.2315	103.475	10.9202	1.38008	0.169017	FBtr0301237	CG8646	GGGGACTATCAAAATAACGATCTTGATACTTTTAGTGGGGATATTACTTTGGCAAAGACT
A_09_P007011	486.628	27.4615	659.019	53.8416	0.738412	0.0578892	FBtr0087868	nemy	AAGCTGTAAACCAATTTTACAAACAAATAAATACTTTTGCCCTGCCTGAGGGCTCTCATA
A_09_P007016	2172.83	205.369	2403.97	238.297	0.903848	0.205039	FBtr0302978	CG42708	GATCCCAGCCGAATCTCTCTGACTAAATTATTCGCACAACATTTTAGTTTATATATGATG
A_09_P007021	1594.52	76.7987	1345.11	70.5661	1.18542	0.0802805	FBtr0306684	CG8771	TGTTAATCTTCAACGAGTTCGTGCGCCGCAAGGTGATATTAGACTACAAAGAGAACCGTA
A_09_P007026	295.583	18.5769	177.505	24.1058	1.66521	0.106036	FBtr0087848	CG13148	TTTAGGCTTCGATTCGTCTGTATCTAGTTGGGTGTGTAAATACAATTTCGGCTAACTAAA
A_09_P007031	1549.66	219.3	117.858	10.3031	13.1485	0.0252846	FBtr0087871	CG8768	GCCCTCCGAAAATAGACCCATTTAATTTGTTTACTCATTAGTCTTGTCCACCAGTATTTC
A_09_P007036	42.1559	2.94906	44.4045	3.08889	0.949361	0.365362	FBtr0113076	wuc	ACACTGTATACTGTACTGTTGATGACTTTGATGGTATCAAATAAAGGGTCGTCAACGAAA
A_09_P007041	46.3416	0.879192	44.2189	0.707617	1.04801	0.119742	TC249662		CATCGCAGCGGCGTTCCACAGATTGATGAAGGACTTCTCGTGGGCCAAATGACCTCTTGA
A_09_P007046	237.674	0.881617	297.338	19.629	0.799339	0.130572	FBtr0302645	CG42663	GGAATCTAGACGTAAGCTCGTATGAACATTATAAATGTATTTTCTTAGCGTAGCGAGTAC
A_09_P007051	2462.61	340.477	2549.35	470.088	0.965973	0.70104	FBtr0087865	mos	TTACGATTGAGTTCTATCCAGCTGAAGCATGAGCTGGAATTCATTCTCTGTCATAGCACC
A_09_P007056	104272	12792.2	128759	13239	0.809819	0.229729	FBtr0087854	CG12374	GAGCTTGGTATGTACCAACTTGGGCGCAGATGCTGTGAAAAATAAATAAATCATTTTATA
A_09_P007061	802.033	71.1337	758.378	62.1388	1.05756	0.639405	FBtr0087820	Cyp9h1	TAAAAGGACTTCTCGCGATTTGCTGAACGACATAAGGGGTCATGGTTTGAAGCCGAAGAA
A_09_P007066	45.307	3.21792	46.4332	0.837138	0.975745	0.637707	FBtr0087819	CG17575	ACTGGCGGACTCTGCAATTCCAAGGCCAATCACTAACTTTAATAAAAATGAAAGGACTTT
A_09_P007071	1543.33	182.587	1743.69	30.3415	0.885096	0.370911	FBtr0331979	CG17574	TGCAACTGAAGCACATTTGTTTCGATGTGCACTTTCACAAAATCACAAAAACAAGAAATG
A_09_P007076	169.545	16.1359	197.135	4.20736	0.860042	0.126904	FBtr0087815	CG3790	ATCGTTTGCAGCATTTGTAAAAATGAAATGCGCACACTTTAGTCAGTTACTAGTTGTTCA
A_09_P007081	416.422	378.341	2562.24	1.36755	0.162523	0.22334	FBtr0087788	CG13319	GAGCACGAACTTTAAACGTGTATCGGTGATACGAATTTTGTACAATAAATTTATTGCCCT
A_09_P007086	2482.15	780.406	5874.76	1576.6	0.422511	0.129506	FBtr0087789	sug	CAGCTCTTGTCACCACACCTAGATTACTATTTAACGTGATTAAAGACTGTTGTAATTGAA
A_09_P007091	2182.55	3.54211	1868.85	105.868	1.16786	0.159862	FBtr0087806	CG17019	CGCGAGTGCAACAATAATATTAATTTGATTATTTGGTTCTTCTCTGTAGTATGTTGCCAG
A_09_P007096	4784.95	375.437	4208.99	159.237	1.13684	0.00570641	FBtr0087803	CG13322	ATTGACTTGAAGGCGGAGCAGAAGGTAGACCGTATAATATTTAGCAATTAATTGATGTAT
A_09_P007101	176.245	28.9454	168.549	21.5353	1.04566	0.746854	FBtr0087790	Sans	CAATCCCGGACCCCTGGTAGACAGTCGACTGTAGTAGTTGGCCTAATCATTCTATTTTTT
A_09_P007106	3314.43	1030.66	7315.51	1854.54	0.45307	0.144535	FBtr0339105	CG44250	CAGATACCATATGCATTTAGTCTAGATCAAACTGTTATCGCAGCCAAATAAACTGATTGT
A_09_P007111	369.646	123.319	739.973	257.859	0.499541	0.18558	FBtr0339106	CG44251	AGAGATCCGTCTGAGCAACTATGAAGTTCTTGTTAGGAGCGATATTTACCACGGACAGCA
A_09_P007116	3529.87	31.1173	7724.54	3130.25	0.456969	0.24112	FBtr0087792	CG13321	CCCCGTCGTCTGCCTACTAATTTATAAATCATTTTGTTTCATTAAAAACGTCCTCTGATA
A_09_P007121	11737.1	1347.89	6618.85	1787.22	1.77329	0.208479	FBtr0087797	CG13323	GGGATATCAACTGAAACATGTTTCTTACGCAACTCAAAGCTAAATCCTCAATCTTAACAA
A_09_P007126	2884.29	426.845	2475.8	1146.06	1.165	0.679485	FBtr0087796	CG13324	GATCTTTGGGAGCATGTTGTAAACGAATTGAAGTCGAATATGAAATGGCAAACATGATTA
A_09_P007131	60.7734	1.65108	87.815	1.74301	0.692062	0.00594234	FBtr0087794	Drl-2	TGTGTATTAATTTGCCTTTCCGTTAGCCAACTCAGGCGGCAACTTAAAGTTGTCAAGCCC
A_09_P007136	463.987	91.1684	545.434	84.1347	0.850675	0.51555	FBtr0087722	CG13325	CTGCTGGAACCTACAACTTCAACTGTAGATTAGTTCAATAATAACTAAGGTAGTTCATGT
A_09_P007141	178.038	10.236	239.156	18.6196	0.744442	0.0579235	FBtr0087780	CG3955	CCTCAATTGGACCCTTGTTTCTGTAGGCTAGTACTAATATTATATTTTACCATGGATTAC
A_09_P007146	44.5258	5.07972	46.0568	5.02515	0.966759	0.809257	FBtr0087779	CG13326	CGCTCACCAAATTATCCTGTCCAATTGCTTCTCATATGCTATATGCATGCTTATTAAAAT
A_09_P007151	806.728	12.5556	908.817	63.9068	0.887669	0.300076	FBtr0087772	GLaz	CGGTTAAGGAACAAATTACATTTGATGCCTAATCAATTAGGCTGCTGTGATATCGAGGAG
A_09_P007156	3492.77	352.55	2927.12	336.59	1.19324	0.160685	FBtr0087771	CG17724	TTCGTGTGACCCGCCGCCACCTTTGTCATTACACTTTCTTTTGCCATGTTGTATATTCTT
A_09_P007161	2916.66	328.189	2430.9	336.923	1.19983	0.0894656	FBtr0087737	FLASH	GAAATACCTACGACTGCTGCGGACAAACCAATTTGAAATAAAATTGTGTAATCGATTTGA
A_09_P007166	1346.01	131.994	3813.41	460.995	0.352967	0.0126368	FBtr0087766	AQP	GCAGGCTGGAGCGAATCGGGCTCAAATGCTAATGAAGATAATGTATATATAGAAGATTAT
A_09_P007171	865.299	54.9552	847.123	70.6667	1.02146	0.811946	FBtr0087738	CG4627	GAAAAAGAACGGAAACCGAAAAATCTGCATTCACTGAATGGCGCACCGTCTATAGTATGC
A_09_P007176	227.061	22.1214	190.169	18.0443	1.194	0.258171	FBtr0087765	CG4630	CATATTTGCCACCGATCAGCAATATACACATATATTTATATAAAGCGATGTAGCTGACCT
A_09_P007181	1992.13	470.38	1747.65	353.531	1.13989	0.277129	FBtr0087764	CG4646	CGGCACCCGAAAACAAATATCCTTTAAGCATATAAAGGCATTTCGAATTGTTTTGTTAAC
A_09_P007186	4963.19	555.837	4689	477.164	1.05847	0.225599	FBtr0087761	Pex13	CGCCTTTTGTATATTTCCATTTAGTTGTAAATGTTTATTAGCCAGCGATCCCAATGAAAG
A_09_P007191	2763.34	561.209	2596.55	478.757	1.06423	0.358474	FBtr0087742	fsd	TACAAAGTATTGCCCTGGTGGCATCCGGACTTCCAGAGATTCGTTAAATAAAACTCACGC
A_09_P007196	6850.87	532.33	6259.69	237.586	1.09444	0.32452	FBtr0087760	CG4670	TGCAAATGTGATTTTTCCCTCCAGAAGTGACAGTTTGAATAAAAACGATCAATGCTAGAC
A_09_P007201	371.453	40.7065	372.084	26.5773	0.998305	0.972947	FBtr0087743	CG4676	ATCACAACTACAGGTACTTCTTCTACTACCTGGTTTACATGATCATCGGATCCTTGGCGG
A_09_P007206	681.261	516.603	4218.22	518.009	0.161504	0.22408	FBtr0087759	CG4679	GTAGGCGAAAGTTTCCTCGATAAGTAGTAGAGTCTTTTGTAAATTATATAATGAACGCTG
A_09_P007211	57.9108	14.5918	243.501	21.6995	0.237825	0.0950105	RH27559		TAAACCGATTCATGGCAGACAATAATAATGACTCGCCAATAGAAATTCATGACAGAAATC
A_09_P007216	46.7442	1.69148	42.2223	3.49286	1.1071	0.344316	FBtr0087757	CG4712	CACCTCGAAAAAAGAGCTCGATTATTTAATAGGGCTATTACCACTTTTCAACCAAATACA
A_09_P007221	47.6728	4.66223	50.2317	1.29148	0.949057	0.577818	FBtr0087756	CG4714	GTCGGCTCAGCTATGTAGAGGGAAGAAGTATATAGAGTTGTAAGAATCCACAAATCAATA
A_09_P007231	2404.74	255.902	6118.1	4.6657	0.393054	0.0511197	FBtr0087748	CG10799	AGAGTCCGGTCGTCTACAGCAATACAACCGTTCATAAATTAAATAAAAGCAAAGAAGAAT
A_09_P007236	1119.59	167.669	2183.28	422.137	0.512802	0.0416724	FBtr0299739	CG42319	CACCTGCACTGAGAAAAAATGCCAGTCAAAAGTTTTTATTACCCACCAAATATGTAAAAG
A_09_P007241	43.6987	13.7479	43.7185	1.41526	0.999547	0.928439	FBtr0299740	CG42319	CCACGAAAGCCACTGGGATTGGTGGGACAGCGAATGCAGCTGCTGCTGAAGGACAAAAAG
A_09_P007246	19952.2	1579.24	5100.43	688.652	3.91186	0.0137972	FBtr0087754	CG4734	CTTTGCATTCACCTATGTTGTGTCCTAAGCTAAACAAAGAATTTGCCAATAAAAGACGTT
A_09_P007251	51.2806	4.25026	72.4466	5.7162	0.70784	0.0908709	FBtr0087753	CG17047	ATCAGCTACTTCCGCCAGCATGATCGAATACTCCTTTAGCAAGTTTTCAATGTCGGTGCA
A_09_P007256	57.4949	6.50875	55.0924	3.67439	1.04361	0.53172	FBtr0087721	CG17048	TATTATGATGGTACCGCTGATGGTGCTCAGTCTGGGCCCCTTTTATTTGCTGTTGCTTTA
A_09_P007261	56.6426	7.53443	56.0941	8.03514	1.00978	0.949766	FBtr0087720	CG10814	GTGGTAGCAATAGACAGAGTAGAATCATTAGATTACTTTCGAATTTATTGTGCTCGAGAA
A_09_P007266	45.0265	4.3517	43.2514	1.85862	1.04104	0.197271	FBtr0310562	CG43691	ATCTTTGCTCACAGTTACCCATGAATGAGCGGAAGACCAAGCTTCTAAAGCGGATTAAGG
A_09_P007271	45.3415	2.44907	48.8869	3.29867	0.927478	0.20954	FBtr0310562	CG43691	TAGGAAGTGGCAAAAGAAACCGGATTACTACGAACACGTCAAGGATCAGGACAAGATCTG
A_09_P007276	43.0888	4.91719	40.9722	1.23468	1.05166	0.533862	FBtr0087717	CG4744	GGCCAAGGCATTTGTGGGTCTTTAGACCGCTTTAATCAACGTTTTAGATTTTTGTTTCAA
A_09_P007281	1834.65	319.679	3346.63	2098.05	0.548207	0.478913	FBtr0087654	IM10	ATCACAATGAAATCGTTTGGATTGATTGCACTGGCTATCTGTGGCGTTATCTGCGTCGCT
A_09_P007291	1423.15	51.9799	1705.73	55.323	0.834336	0.0341381	FBtr0299757	CG42321	TGTCAGCAAAGAATCTGTATTTTTCGGTCACCGAACCGCTGATATTTAATGGAAATAAAT
A_09_P007296	2300.71	1584.3	2516.91	673.625	0.914104	0.548389	FBtr0087666	cbs	ATACCAATTGCATACGCAGCACTGTGTTATTTTGTTTACCAACAACATTCCATTTTGTTG
A_09_P007301	2005.08	272.601	1822.07	143.666	1.10044	0.118525	FBtr0087701	cbc	GCAGTTCATGGATAATCATACCTAGCATTTGTAAATGCTCTGCTCTAGATGTAATTTAAG
A_09_P007306	2524.84	123.212	2833.04	241.842	0.891215	0.184668	FBtr0087699	bbc	GCGCTGGCCGGCAACTTTATAGTTAAACTATTATGGATTATGTTTTATGTTGTACATGAA
A_09_P007311	7575.55	591.345	6584.51	434.126	1.15051	0.196526	FBtr0087668	mars	CTCCGAGTTTATGTAGTTTTGTCTATTGACAGTAATTGTCCGTTGTGGAATTGTTTATAC
A_09_P007316	5003.01	420.861	4385.21	445.491	1.14088	0.108038	FBtr0087669	mip120	GGCTATTTTAATTTTTGGCCGAGCATTGTAATTGTGTTGTAAACTTTTCCCTTGGATTGA
A_09_P007321	48.9802	4.33172	52.0887	3.25319	0.940322	0.319917	FBtr0087671	CG13330	AGAAGACGCTCATATACTCCCCTAACTTTTCTATATTAGAATAGCGCCAAAATTAGTTGT
A_09_P007326	74.098	9.35849	87.6738	5.6986	0.845156	0.27125	FBtr0087673	CG13331	ATAGCCGGAAACAGCTGCACATCTTCATGCCCAGTCTGCCCAAGAAGGGTTTGCTGGCAG
A_09_P007331	102.694	1.19283	93.6069	6.11406	1.09708	0.284028	FBtr0087674	CG13332	CTGGAGAAGCTGGAGACGGTGGATGTGGCCTCCCTCGATCAACAGAAGCAAGCGAAGTAA
A_09_P007336	2043.16	428.301	1950.02	309.444	1.04777	0.797	FBtr0087686	CG6145	CTCGCGTTATCTGTACAATTCGATGGAGGTAATAAAAACTGTATTATTTACTTAAAGCGC
A_09_P007341	50.0385	2.77851	50.1254	5.10149	0.998266	0.988462	FBtr0087676	link	GCGGAATGTGTGACTAGTCTTAAGACCATTTCAAATGAAATACATTTTCCATAAACCAAC
A_09_P007346	49.9414	4.91938	49.2078	3.51748	1.01491	0.889958	FBtr0087677	CG13334	TAGAAGAGCTATAAAAATGCAGCGATACAAGAAATCTTTGCTAGCATTTCTGTGACCCTG
A_09_P007351	6986.33	4135.86	7219.37	4944.83	0.96772	0.976452	FBtr0303819	CG42807	GAGGTCCTGATCAGCAGTTAAAGTATCCTTACATAAATCAAATTCATTCGAGTCAATGAA
A_09_P007356	541.73	45.0534	453.686	52.0025	1.19406	0.228443	FBtr0087623	CG6197	ATGTTCGACATGTACAACATATTTATAAAGAAGGCAGCCGAGATCTATGGCCTGCCACGT
A_09_P007361	63.4011	12.8923	57.1296	5.58435	1.10978	0.629941	FBtr0087624	S-Lap5	GCAGTTCGACTGGCTTCTATGGATCGTCTCCCAGCTGCACAAAATTAAATGATTTTAAAG
A_09_P007366	45.1486	4.76155	43.9353	2.56862	1.02761	0.833706	FBtr0087652	CG12464	AGACAATCGTGGATACCATTAAAAAGAAGCAATCATCTAAGAAGTAATAACAAGACGCAC
A_09_P007371	47.2066	4.05425	42.223	1.94253	1.11803	0.286785	FBtr0087651	CG6209	GGGAGATGAAGTCCCCTACCTATTATACATTTCAGCTGTAATTTCAATACTTAAGTTAAG
A_09_P007376	64.3681	4.88888	57.5289	0.671717	1.11888	0.290033	FBtr0087626	CG13337	TTATGGGTACTGTGAAAAGCGAGTGGTACATTGATCACCTTTGACCCCGTTGCCTTTCTA
A_09_P007381	44.5296	1.14703	46.1537	2.02859	0.964811	0.448783	FBtr0087627	CG18368	TCCTTTTTGTATCCCTTTACTGAAATGGTTACGAGAAATTTCAAAGATGAGCGCCAGTAA
A_09_P007386	50.0438	2.10469	53.3238	4.3616	0.938488	0.401772	FBtr0087650	CG6220	TTGAATAAGCCAGAACAAAGGACGAAGGACAAAGAGTGACAACACACACGCACACACACA
A_09_P007391	51.1616	1.77185	46.5895	1.66165	1.09814	0.0573628	FBtr0087628	CG6280	ATTCCACCGAAAGTGTTGCAAAACTATTACACACGGATGCTGAAGAAGTTGCTGCCACAG
A_09_P007396	45.8078	3.01213	63.5424	5.09651	0.720902	0.0358941	FBtr0087629	Cpr50Ca	AGTGCATGCAAACAATGCCGGCCAATGTGTTTAATCGATGTGCAATAAAGTGAAATCAAT
A_09_P007401	40.3501	2.70559	40.5327	3.73294	0.995497	0.966238	FBtr0087649	S-Lap7	CAGTGGCCGATTCACATTCGACCAAGTGTTATATTTCGTTTGATATTTTCAAGTAAATCA
A_09_P007406	71.193	8.08541	80.5018	8.88531	0.884366	0.415533	FBtr0087630	Cpr50Cb	GGTCACATATGTATCTTGCGAAACGTGTAAGCCTTACGATATACCAATAAAAAGTATTGA
A_09_P007411	281.228	13.7401	453.007	33.3939	0.620804	0.035052	FBtr0087631	stj	CGCTGGCAGCCACAATTGTACTACATACATAAACATATTTCGAATTCAATCAAATACAAG
A_09_P007416	2620.04	288.201	2969.32	95.4407	0.882369	0.333127	FBtr0087632	CG13339	GCTGAAAGCTTAACTGATCATAAGGGTCATTAGATCATAAGGAAATATTGTTGATGTTCG
A_09_P007421	626.025	22.9032	1172.05	96.9423	0.53413	0.0590436	FBtr0087633	CG6329	ATCACCTTTCAGCGTGAATCATATCATTGAGCTTTGCTTCACAAGAAGACGGGAAGACAT
A_09_P007426	1140.09	164.06	1971.57	229.147	0.578263	0.0657727	FBtr0087635	CG6329	TAACACACACTCTCTTGGGGGCAGTAATAAAATAATAACCTTTTTTAAGCCTTTGTTCGA
A_09_P007431	1163.42	78.7874	1462.44	355.609	0.795531	0.508778	FBtr0087646	CG6337	GTGCGCTTGCCTAAGAAGGATTCCGATTTGACCTTATTTCAAGTTAATAAACTTAAGTTT
A_09_P007436	48.4237	3.27484	47.9887	2.29945	1.00907	0.644799	FBtr0087637	CG6347	GTGTGGGTCACCACATCGATTCCATGAGTCACGCGGTTAATAAATGAAACAAGTGCCTTA
A_09_P007441	5333.63	491.888	6183.27	589.235	0.86259	0.0719271	FBtr0087638	CG6357	GAAAACCAAACAACGACCTAATTTAGCTCCAGAGTTTTCAAAAGAAGAAACGACTACAAA
A_09_P007446	386.166	40.5326	581.038	68.3578	0.664615	0.0743588	FBtr0087645	Syngr	ATAAACTCCTCAAGCAAGATTCTCAACTGGACAGCCCCTCAAGAAATAATAATAAATACA
A_09_P007451	30918.3	9529.97	32903.8	2096.52	0.939656	0.725314	FBtr0087644	CG6543	AGTTTACCAACGAGTAAATACTACCCTAATCAATCCCAGCCAGCTTTGCATTTATATTAT
A_09_P007456	130.271	12.2294	139.803	17.446	0.931817	0.595384	FBtr0087642	CG6553	TATTCTGCTTCCTAATCGTGGTATTGGTGTTTCTAATTTGGCGGGTGCGTCGAGAAAATG
A_09_P007461	3983.69	427.463	3568.91	459.528	1.11622	0.184903	FBtr0087585	Uba3	TAATACACAAGTCGTATATGTAAATAAACAGCAGGCTTAGCCTCGAGTTACGCATCTAAA
A_09_P007466	4281.47	637.765	4135.18	509.177	1.03538	0.654899	FBtr0087622	CG16935	CGTAACTCGAGGCTAAGCCTGCTGTTTATTTACATATACGACTTGTGTATTAAAATTGTT
A_09_P007471	3498.16	305.955	3391.02	487.633	1.0316	0.788219	FBtr0087586	CG13344	AGTGATCCGCACGGATCGATCATGGTATTATATCGAAAATTCAATTTCAATGTGTCAAAT
A_09_P007476	69.443	6.54267	113.49	11.5671	0.611888	0.0340993	FBtr0087615	DJ-1alpha	CTCTGGACTTATAAACCATGATGGGAATCGAAGGAAAAGCTGATCATAAGTTACATAAAA
A_09_P007481	9595.28	526.329	7289.48	590.993	1.31632	0.0512103	FBtr0087610	Rpn13	GTCATTGATATGGAATCCGAAAGCAAATTTTTTCATGTGCTGAGTGATTTTTGGATGCTA
A_09_P007486	1552.97	428.641	319.92	82.5207	4.85423	0.0151756	FBtr0087609	St4	AAGCTTTTGAAGAGCGCCAACGAGTGGGTGGAACAGAATATTAAATCATTCAAGACCATA
A_09_P007491	51.5552	6.66579	43.7185	0	1.17925	0.330083	FBtr0087608	CG18568	GGAAATTCTATATCAAATTGTCTGTGTCGTGCACGTAAAGTAGTAGTCCTTTTCAATTCA
A_09_P007496	1145.98	10.6824	837.154	2.68554	1.3689	0.00617893	FBtr0303990	CG6701	CGGTTCTGAAGACTTGAAACAATTTGACAATGTAGAAAACAATATGTATATGCCCGACAA
A_09_P007501	3569.1	95.5294	3084.06	187.254	1.15727	0.210672	FBtr0087606	Ctf4	CGAAAAGCTGAAGCTGGCAAAGAAATAGTCTGTTTGTAGATTGATAAGTAGGTTTAAGAT
A_09_P007506	4062.23	190.943	3688.31	20.9157	1.10138	0.207927	FBtr0087595	CG8067	GGGAGATTAGCTTAGCTTCAGTTGACAGTTTTATTTGGAGACGTTGTTGAACATAATTTA
A_09_P007516	43.8739	1.08571	40.2549	2.39416	1.0899	0.233231	FBtr0299668	CG42288	TTTGGTCCTACTACATAGAACTGCTCTTCGCCTACGAAGATGAACTGGAAACCGGTTATG
A_09_P007521	11516.3	1277.31	2599.12	134.972	4.43086	0.015002	FBtr0087583	Rcd1	GGGGTCTTGAATTACCCTCTTTCCTCAATGTCAAGGATTATAATTTCGTTCATATAAAGA
A_09_P007526	3279	486.894	3183.19	476.014	1.0301	0.433319	FBtr0087518	pea	CGACGTCGCAATTAATGGACTAAGCCCGTTTATGTCTGTAATTTTTTGTATTTTAAGCGC
A_09_P007531	6068.51	749.731	5204.52	707.371	1.16601	0.0386702	FBtr0087519	CG13016	AACCCTTCCGACAACGCATGAGAGATGCATTTATGTAGTAACCATCCAAAGAATAATATA
A_09_P007536	1115.87	71.2336	946.59	27.0929	1.17883	0.00521607	FBtr0087580	CG8257	TGCCGTGTCCTGTGAAAAGCAAGATGATAAAAGCAAAAGCTCTGCCGAATAAAAGTTAAT
A_09_P007541	3192.69	339.137	2584.06	387.412	1.23554	0.0737589	FBtr0087520	O-fut1	CTGTAATGGAGCAACAGGATTATCTACTTAAATACTCGAATAGGCTATTTTTCGGTTTTC
A_09_P007546	30993	2157.88	31750.6	2691.61	0.976141	0.645527	FBtr0087579	Tango7	GAGTGACGACCTAAATTATTTTCAAGAATGCGAGAGGGCTGGATAACTTGAATAAATTTA
A_09_P007551	1595.54	294.798	1728.69	379.252	0.922978	0.244185	FBtr0087521	CG8323	TTTAAGAGCTCTTCCTGTAGCCATTAACCGTGCAATATTTTGGTGAAATAAACCAGTTTA
A_09_P007556	764.316	49.4833	550.748	19.928	1.38778	0.0663744	FBtr0087522	CG18327	TTGGTGCTTTTGTTCTTTGACGAACTAATTGCGCTGAGGGAAAAGTACGATCTTCACTAC
A_09_P007561	2050.21	51.7813	2306.48	148.342	0.888891	0.20316	FBtr0087524	CG18324	CTAGATTACTGTAAATCCTCGCATACAATTGTTAAGTCCCACGATGTGACAATCCTAAAA
A_09_P007566	31688.3	3733.02	31036.7	951.858	1.02099	0.869269	FBtr0087525	CG8331	TTGGGCCTGGTCACCAACCTCACCTCGTATTGGTTACGTTTTGCAATAAATTTTAATTCT
A_09_P007571	3409.71	157.166	3680.6	66.1501	0.9264	0.279554	SD15809		CAACCGCATAAATATAGTTGTGCCTCAATAAAAGCCTCCTTTTCGTTTTTACGTTTAACA
A_09_P007576	76.0847	7.32374	81.3309	3.1944	0.935495	0.296751	FBtr0087577	VGAT	TCACTGAAAATGGTATCAACGCTCTCGTTCTGGTGCACAATGTCGCACATCGTGATAAAC
A_09_P007581	113465	12455.9	117907	13542.5	0.962323	0.255804	FBtr0087575	RpS23	CTTAGATGAACATGCATCTAATCTTTTTCCAGACAAGCAGAGTTAGGGTTTTACAAATCT
A_09_P007586	1076.26	141.399	1431.72	278.922	0.751728	0.271729	FBtr0087534	CG8468	CGATGAGTGCGTTTCGCGTTAACGTTTATCAACTACAATTACATTAAAACAGAATGAATG
A_09_P007591	3407.62	138.176	3208.56	178.856	1.06204	0.325921	FBtr0087569	CG8485	TTTCCCGTGATGAACTTCTCTTAATAGACACAGTTACTTCTTTGCAAAGTGCATTCTAAA
A_09_P007596	4041.98	560.991	3838.51	389.613	1.05301	0.596263	NM_137099	CG8494	CGCTTCTGTGTGCATCTAGGCCTTCAGTGTGGCCCAGATACAAAAACAAACAGAAGAAAA
A_09_P007601	2354.11	143.719	2101.31	3.87115	1.12031	0.277828	FBtr0087536	CG8503	ACCAGATAAAACACGAATGAAATCAGAAAGCTTGCCTGTATTGAAATTGCCAATAAACTG
A_09_P007606	9587.09	132.913	9129.09	310.105	1.05017	0.258841	FBtr0087538	CG8531	ACTCGCTATTTTTGGGATACTTACGAGATCCGAACAGCGCAATAAATCACAAAACCAAGA
A_09_P007611	3183.41	253.998	5377.31	659.073	0.592008	0.0503427	FBtr0301203	CG8547	CAGCGACTTAAAAGGTAACTCAGTCGTTACAGAGCCATAAATACTATTTCTAATACACGT
A_09_P007616	215.256	8.65758	271.736	21.0171	0.792154	0.0487374	FBtr0087540	conv	AGCAGCCTACCTCGTTGCCTTTTGTATATAATACTCGTTTTGTTTGTTGCCAGATTGTAG
A_09_P007621	2862.96	387.257	2777.98	431.608	1.03059	0.740584	FBtr0087562	tej	GAGCACAATTCAAATCCCTATTTGTCGAATAGATTGATTATGTTTCCCACAGTATGACTT
A_09_P007626	195.273	15.2256	189.383	3.5738	1.0311	0.690306	FBtr0087546	CG8613	GAGCCTGACAGTGACTAATAACCGAAATAACCTTATACATGTCCATATACAACGTTAATA
A_09_P007631	4451.67	452.988	4209.17	242.949	1.05761	0.29289	FBtr0087561	CG8617	TGGTTGATAGCTCCACGAACAGAACGATTCCAATAAATGCACAAAACGTGTTGTATTCGA
A_09_P007636	33711.5	8526.91	30055	3561.4	1.12166	0.419805	FBtr0087560	Arc1	AGACCACAAGTGGTTGCGTGGAACTGCTAAAAATATAAAACTGTAAAACTAAAGACTGAA
A_09_P007643	50.2853	4.43884	46.6197	0.976036	1.07863	0.272166	TC238158		ATGAGTAAACAAGCGCCCGAAATAGACCAGCTCAATTCCGATTTCAAGCCCCAATCGTTA
A_09_P007646	757.876	112.672	557.064	85.4638	1.36048	0.032015	FBtr0087547	Arc2	TAGGCCAATAAACACAGATTGCACTAAATAAATCTCTTAAGCGCCTTTATTGGGCAGATT
A_09_P007651	4655.29	479.317	4223.81	337.78	1.10215	0.248407	FBtr0087550	Tfb1	ACTAGGCTTAACTATAAGAGTATGCGGAACGCATTGGAATAAAACATTATTTGCAACTTG
A_09_P007656	50.9943	7.45906	46.525	2.55373	1.09606	0.55157	FBtr0087556	Obp50e	CTCAATTGCCCCCAGCAAATGTGGAAAAACGAGAAACCCTGTAATTTGGCCAAGCAATTC
A_09_P007661	83.0817	2.50261	101.618	5.80911	0.817588	0.0378443	FBtr0087485	Dh44-R1	ATGAACTCCAACTGTAGCTGTTGAATGTAACTCAATGTGCAAATGGATTAATTCTCTGTA
A_09_P007666	44.4375	2.98269	42.5982	2.09698	1.04318	0.258121	FBtr0087486	CG10104	AAACGAAAAACGAACGTAACATTTTACTTACAAGCTGGCAAATACCCTTTATTCACGTGT
A_09_P007671	6764.09	290.654	6519.11	326.372	1.03758	0.512103	FBtr0087517	CG17385	ATGAAGTTTGCCGTGCCCGATCTGGATACGCACGAAATCATAATTGAGACTACACATTAG
A_09_P007676	4379.94	799.827	3727.52	516.543	1.17503	0.116413	FBtr0087487	Sin1	ATTGAACTCACCCAACTACGAAGCCTGGTCCTGAAAATAAAATTGCAAAATTTACACTTA
A_09_P007681	47.8276	4.24687	47.1798	2.6171	1.01373	0.834198	FBtr0087488	CG17386	TATGATAATGCTCAGTATATCGGAGGAAGACGTATATCCACGGACTCGGGATACGATCGT
A_09_P007686	107.949	28.7015	211.591	48.4508	0.510177	0.097086	FBtr0302927	Oaz	AAGAAGAAGCAGAAGAAGGATCAGAAGAACTACAACACCCACGGGATGAGGTTGTTGCAT
A_09_P007691	53.478	5.86374	60.7033	8.54706	0.880973	0.433451	TC244266		ACAGACAGAGATGCCAGAAATGGAGACCCGGCAGCATCATGAGCTACGGCCACGACATGA
A_09_P007696	47.3975	2.89646	52.8157	6.64115	0.897412	0.454807	FBtr0302927	Oaz	CCCCTTAAACTAATAGGTCTTGCCACTTATAACGTTGTAACGTAAAGCAATTAAAACAGT
A_09_P007701	106.954	38.321	117.12	1.79433	0.913196	0.715896	FBtr0087514	Cpr51A	GTAGACCCCCAAAATAGAGTAAAACACAATCTGAACAAAAAGTGTATTTCTTCTTCTCCC
A_09_P007706	54.2241	2.89142	61.4498	2.27498	0.882413	0.12653	FBtr0087496	CG12869	CTGGCAATACCAGTTGACTTGTGATAAGTTCTGAAAGCAAACCAAAAATTTTCATTGTAG
A_09_P007711	1391.49	74.6544	1359.85	99.2173	1.02327	0.69434	FBtr0301735	CG12868	GAACACCAGAGACTATATAATTATGTGATGGTGAAGAATATGTGGTCTATGCGGTATCGC
A_09_P007716	2119	180.877	2033.62	135.885	1.04199	0.411951	FBtr0087500	CG12863	GCTCAAAATACTTCAGGGAACAGTGTTTTATGAACGAAACAACAATTCAGTGTCTTTAAG
A_09_P007721	522.941	50.8346	848.379	83.8416	0.6164	0.0594439	FBtr0087499	CG10131	TATTAATTGCTGCGTTTGTGATGTTCGCTGAATAAACTGCGAGCCAACTTAATGGCCCGG
A_09_P007726	43.0965	3.7101	41.0339	3.79662	1.05027	0.637053	SD10285		ACATTCCTGAAATGCACTTTTCCAAGTGCATAAATCTGTCGCTACCTCCAATTAAGTCCC
A_09_P007731	48.8902	4.4835	49.2021	1.23226	0.993662	0.919771	FBtr0087484	CG12862	ATTTATGAGATCTTTGACGTGACATCGGTGCCACCACGTCAGTTCATCTGTCACGATTTG
A_09_P007736	4635.15	405.016	4200.17	351.218	1.10356	0.126011	FBtr0087433	CG10139	GGCAGCGTCCATCGATCGGGCTCCCACTTATAATTAAAATATTAGTTTTTAGTATTGACT
A_09_P007741	43.2786	3.62386	40.3491	0.707571	1.0726	0.449304	FBtr0087482	Adgf-E	ATCTGAAGTTTCTCAAGCGAACCGCCAAGAATTCCATTAAGTACAGCTCGCTAAAGGATG
A_09_P007746	45.5908	0.353824	47.7673	5.55475	0.954437	0.692259	FBtr0087481	CG12861	GCCGCCTTTTACCAATCCTGATTACCCATTTTAAAAGGTGACAAATTCAAAAATTTCCAT
A_09_P007751	41.5954	1.58725	42.7843	2.73638	0.972211	0.663566	FBtr0087480	CG12860	GTGGACCCATTCATGGTGCTTCAACAATAGGCAGATAAAAATTAACAGTGTAATAAAAGA
A_09_P007756	44.8263	9.52843	43.5627	3.01995	1.02901	0.830405	FBtr0339981	CG12866	TGAAATACCTGGGACTTTCAAAACTGACCAACGCTTTTGGGATTACCTCATTGGCCATGG
A_09_P007761	44.6213	4.0116	42.5947	3.19696	1.04758	0.6241	TC237401		CCAGCGCAAGTCGCATTTTGTGTGGCTGTTACGAACGAGTGCTCCGATTTATTTATATAG
A_09_P007766	217.312	22.1021	304.453	43.4339	0.713779	0.133472	FBtr0087476	CG12858	TGGCTTTGAAACGCACCGTGTGGATTACCCAATAAGTTAGGACAGTTTCATGTAAAGTGC
A_09_P007771	98.7211	8.94792	95.6427	7.17194	1.03219	0.735172	FBtr0087473	CG10151	GCTGGAAAAGGAGATCTGATTAAGAGGAACTAGTCGTTATAAGTGATTGATATTAGAAAC
A_09_P007776	9280.44	1207.82	11849.4	1602.31	0.783197	0.0336366	FBtr0087440	CG12859	CATTCAGCCAATTGATCTTCGATTCGTATAGTGGAATTAAAACAAAACCGTAATGAAGCT
A_09_P007781	3829.14	976.984	3767.38	955.672	1.01639	0.733256	FBtr0087470	Trs31	AAATTTGAGGACTTTGTCATCGCCCGCGACAAGCAGATGGAGGAGAAATAAATGGCATAG
A_09_P007786	55.9282	3.74416	50.6284	3.03871	1.10468	0.32733	FBtr0087469	CG12857	TGAATAGTAACGACTAGAATTCAAATTTGCGGGCTTCAGTTTGTGCTAGTATAACAACTT
A_09_P007791	500.35	78.4048	351.527	63.194	1.42336	0.1073	FBtr0305590	CG42254	AAAGAAATTCAAGGCTACCAGGCAATACAGATGCCTGCATGTGGATTAGCTGCACCGAAA
A_09_P007796	45.2801	2.20848	47.2757	0.973535	0.957789	0.410244			ACGTCTCCTCCTAATCCTGCGCTGGAAATTGTGGCTGCCGTTTTGAAGGCTCTTTGCTAG
A_09_P007801	198.897	8.69589	240.204	8.09717	0.828034	0.0454059	FBtr0087445	hui	AGCAACAGCGGAGTAGGAAGCACCGGTAGCTATCAGCACATCTCCGGAGTTGGACCCATT
A_09_P007806	43.1232	2.30912	42.5008	5.28203	1.01465	0.863729	FBtr0087464	CG10202	ATGGTCTTACGGATGCCTCAACAATTCAATAATCTTGGTTTTCAATTCAAAACGTTCGAT
A_09_P007811	202.757	12.2276	222.698	4.85426	0.910458	0.0828413	FBtr0087447	CG10205	CCCTAAACGTAGTCGTAACTATAATATTATAAATGCTTATTGCCGCAATAAACCCATGTC
A_09_P007816	4256.37	186.82	3347.8	98.6506	1.2714	0.0344256	FBtr0087462	CG10209	ACTGTGACTCAAGTTCTCAATAGATCGCGACGCATACATTTTTTCGGTGTAAATACAAAT
A_09_P007821	4213.61	78.97	4065.98	47.0322	1.03631	0.174403	FBtr0087460	Ciao1	CGATGATGGCACCATTAAAATTTGGAAAGTGACCGAGTAACATAAGGATTATTGTTTGAT
A_09_P007826	1255.36	490.846	1540.36	34.3525	0.814983	0.547473	FBtr0087449	HPS1	GGTTTAGGACAACTATCATCCACTGTTATAGGCTACACAACAAGGATATTTGTAAAGTTA
A_09_P007831	2081.22	480.841	2293.13	790.804	0.907589	0.826583	FBtr0087452	Cyp6a23	GCTGAGAATGGCATTCACCTTAAAGTTGAGAAGCTTTCCAAATGAGACTATAAACAAAAT
A_09_P007836	3891.24	104.484	2843.58	197.234	1.36843	0.104691	FBtr0339984	Cyp6a19	TCCACAAGCATGCTACTGCGATTAGACACTAATAAGCTTAACATTCTTATAGATATAGAG
A_09_P007841	1311.64	96.4588	1537.67	171.314	0.853006	0.00426571	FBtr0300127	Cyp6a20	GAAGGGCGGAATTCACCTAAAAGTCACTAGAGTGTGAAAGTTATAAAGATAATTCATGAA
A_09_P007846	696.759	95.1083	862.232	148.853	0.808087	0.181116	FBtr0087456	Cyp6a21	CTGGAATTTATCTGAAGGCTGAGCGAGTGTGATGCCTTTTTAATAAATTGTTTATAACAC
A_09_P007851	186.642	36.4621	191.65	19.2307	0.97387	0.823335	FBtr0087405	Cyp317a1	TGAATACCAGGAAACCACTGATTAACCTGGAGGATGGTATAGCACTAACCCTGATGCCAT
A_09_P007856	790.854	78.9497	1238.03	33.7397	0.6388	0.0811048	FBtr0087428	CG10253	CTTTTGTAGCGGGCTCATGTTTTCTATGGGTTTTGATAAATAAATGGAGTATTTCTCTTG
A_09_P007861	2099.26	82.8157	1697.74	93.2941	1.23651	0.0765721	FBtr0087407	Lap1	TAGCGCCTATTTTACGCCCAGCGTTGTTCAAATTTGTTCCCAAAATTATATGTATAGATC
A_09_P007866	160.493	15.1302	193.489	17.7383	0.829467	0.169561	FBtr0087408	CG10257	TACGATACGATAGGATAACGTTTTGCATTTGTTGAATTTGTGCCCAGTTGTTAATAAACG
A_09_P007871	498.045	59.7809	627.752	14.7949	0.793378	0.210501	FBtr0087409	ckn	GGGCATTGATGCTGAATAACGTATGAAATTCCGTGGTATACAACTGAATTGCCTTCTTCT
A_09_P007876	6380.14	59.3064	5803.44	106.132	1.09937	0.0453266	FBtr0301507	pcs	CTATCGATAAGTCTCTACACCCACAGGATATAAACACCAACTATTTTCGTATAAATGTTG
A_09_P007881	4765.65	530.819	4582.53	467.394	1.03996	0.120066	FBtr0087424	CG7639	CGTAGTCCAGCGATCATTTAAGTAGTTCCTAAGGCGTGTACATACGTAAAACGAAAGGTT
A_09_P007886	4258.29	163.564	3846.95	177.828	1.10693	0.133298	FBtr0087421	CG10265	GATGGTGCCATTAAATGTGCCTCTGGAGGCGAGGATTTAGCAATATAACTTTATTTAATT
A_09_P007891	950.411	70.5748	763.183	50.9914	1.24532	0.126839	FBtr0087418	CG8089	CAAAGACATTACAGATCCATGAAACATAAACTGAACTTGATGGCACAAGCAAAAATGTTC
A_09_P007896	1308.64	23.3982	1053.91	89.9526	1.2417	0.159443	FBtr0087417	CG7544	CAGGGAGAGTATATTAAAAGGGAAATCAATGGCTCTTACAGATAGATAGATACTAAGTTG
A_09_P007901	3195.28	121.46	2934.15	312.965	1.089	0.441269	FBtr0087404	CG8090	ATATTCCTGGTCAGCGCATTGACCACCATCATTGTTCTATATCTGTCACGCAAGCCAGTT
A_09_P007906	6033.67	209.443	4864.55	86.0419	1.24033	0.0348716	FBtr0087363	CG11807	GTCCCCCTTGATGTGCAATAATTCAATGCTCACTTCCAAACAAATAAGTTAAGTAAATCA
A_09_P007911	4374.12	764.768	3319.41	427.732	1.31774	0.00512343	FBtr0087402	row	CCGTTTTGAAAGGCGTAATCAATCCTCTGCAATGGGATCTTTATCTTTACATCTAAAATA
A_09_P007916	834.663	175.608	651.456	148.606	1.28123	0.0896334	FBtr0087403	row	GCATTACTTCCTGACATTTCTCGTGTCTAATTATTTTAAAACAACCCCATTAGAGAAACC
A_09_P007921	5393.5	834.249	4197.79	1804.49	1.28484	0.515693	FBtr0087401	CG8093	GGAATCATATCGACTTTCTGTGGGGACTGAATATTAAAGAAATTCTTTATGATCGGGTAA
A_09_P007926	1993.23	52.2024	1809.03	140.044	1.10182	0.16156	FBtr0087366	CG11808	CATGCAGGAGTAGTCGAGTTTAGACTCTGTATTTAAGAAACAATAAACCTATGTCTAGAA
A_09_P007931	1903.21	127.934	1936.37	11.7794	0.982875	0.765151	FBtr0087400	mRpL41	GGGCAGCGATATATTCTAGACATAGGTTTATTGTTTCTTAAATACAGAGTCTAAACTCGA
A_09_P007936	1445.76	218.725	1595.05	246.331	0.906402	0.366683	FBtr0087368	CG8079	TTAAATAAATACGACTTCGCACACGTTGGTCTAAACTAATTGCGAGCCTAATGGGCATAC
A_09_P007941	432.778	82.5594	370.709	72.6294	1.16743	0.187431	FBtr0087398	Fs	GACCAACGTGTGCGAAGTCGTATTTATTTAACATTACCTTCCCCTATTCTTTTTGTTTAT
A_09_P007946	59.3701	7.89185	54.5633	2.3277	1.08809	0.293893	FBtr0087371	ItgalphaPS4	CACGTGTAGATTGAAGGTCAAGGAAATGGAAATAAAAGGAGATTGGTAATCTTATCAGTT
A_09_P007951	64.5806	8.00037	52.5837	2.71184	1.22815	0.230474	FBtr0087394	CG8102	GATCGAGGAACGCCTTTTAAAATATGCCAAGGGTTCTTAATATAAGCAGACTATAGAAAT
A_09_P007956	557.887	13.6367	408.014	32.2802	1.36732	0.130589	FBtr0087392	CG8152	GGCTTACAGAGAAAGCTAACAAGAATTGTACTATAAATTATAAATGGAGCCAGCCTAAGA
A_09_P007961	2723.02	323.426	2293.88	263.271	1.18708	0.180515	FBtr0087391	CG8155	TTGGCTGGAAATTGCTTTATTTCTCTAGTCTGCTAATGCATTCCATGCTGTTGTAAAAAC
A_09_P007966	289.167	69.3293	355.847	53.8113	0.812615	0.413979	FBtr0087390	CG8157	GACATCATGGGCGCTTCTAATACCCCAATTTCTTAATCGTCTTAAAATCGTAAACAAAAA
A_09_P007971	41.0339	2.3814	41.1616	0.44145	0.996897	0.939633	FBtr0087389	CG8160	CAATCTTCGATTTCCCGAACTAATCTCAGTACCAGTCGATTAAAGCAACATTAAATAGTT
A_09_P007976	55.7949	5.22923	62.7989	5.95103	0.888469	0.203866	FBtr0114456	Hr51	TTTTCAGCGCACTATTGGGAACACGCCCATGGAAAAGGTGCTCTGTGACATGTATAAGAA
A_09_P007981	79.9149	7.0209	99.2995	5.05114	0.804787	0.121622	FBtr0087382	unc-5	CGTTAATCAAGTAAGCATTTACAGAACAATGACGTATACTTAGTGGCTCAAACGAAAAGT
A_09_P007986	307.206	14.6732	460.944	41.0962	0.666472	0.0527752	FBtr0344208	CG43729	TATGGCCTATGAGTTAGTTATAAGAAAGTGTTTTCCAAGCCCCGCTTAGACCACAACACT
A_09_P007991	19758	2249.58	14285	730.33	1.38313	0.102352	FBtr0087359	CG8180	CTCTGACTGACTCTGATGCAATTAGCTTTTAACCAATTTAGTGATAGTTTTAAGTGTGAC
A_09_P007996	45.4022	2.19382	45.0268	2.36909	1.00834	0.683073	FBtr0340002	CG12964	ACAGATCCATCCGCTGAGCAGGAGATCTTTATGTACGAAATTGGAACGGGTAGCATAAAC
A_09_P008001	41.7809	2.81223	46.2441	2.42876	0.903487	0.0772248	FBtr0273302	Ir52a	CTTTATACTGGAGATATTGCGTTGCGGGGAGAGATGCAAACGATTATGGAGGTGTAGATG
A_09_P008006	790.884	28.7823	696.454	96.4411	1.13559	0.266495	FBtr0087332	GalNAc-T1	TGAATTCGAACATATGTCTGGACGATTTGCTGCAGAACAACGAAAAGCCCTATAACGCCG
A_09_P008011	576.421	14.7003	296.696	15.4614	1.9428	0.0136483	FBtr0087355	CG8187	AGAAGGCCTCCTTGTGATAGAAGTACTTCAGGCGCTGCAAAAATAAATATTTAAATAGAA
A_09_P008016	1876.77	415.554	1746.15	386.562	1.07481	0.451436	FBtr0087336	eIF2B-gamma	TCGTTAATTATGTCCAATGCGATTGTGGAGGAGGGCTGCAACATCGACAACTGCATAATT
A_09_P008021	107.158	13.8991	111.037	13.724	0.965069	0.736684	FBtr0087354	CG8192	TCCGCCTTCTAACTCAATTCGTTAATAAAGGAAGCCACATTAAGTTAGCCGCTCACTGTA
A_09_P008026	1186.76	87.6426	2077.11	100.137	0.571352	0.000905888	FBtr0306568	CG12963	GAACTTGTGTGATCTTATTGAGTACATACCTATTTAAGTTCTAGACATTAGGAGTCGCAT
A_09_P008031	1955.81	234.718	1376.5	162.891	1.42085	0.0993577	FBtr0087353	CG8195	GGTATTCACACTGCGCTTAGCTGTATAATTGTTGACTTCTCAATACAAGATGAAAAAACA
A_09_P008036	1674.02	453.627	154.131	23.5173	10.861	0.00155704	FBtr0087349	CG8204	GCACTGAATTTGAGTTGTACTCCTGAATTAAGTTGACACACAGTCTCAATAAAACTAAGC
A_09_P008041	1276.67	335.97	773.816	6.96193	1.64983	0.236257	FBtr0087342	CG8207	GTTTATATTGTGCTATATTCTGAAAAACTCCCTATTAAATGTGTCTTATCCTCTGCAGCC
A_09_P008046	47.9861	4.04346	52.3944	3.17869	0.915863	0.291215	FBtr0087320	Cep89	CGCAGACCGGCGGTGGATTAACGCGTAGAACATAGTTTTTAACAATTAAAAATATATAAT
A_09_P008051	876.08	100.5	738.736	65.8909	1.18592	0.225843	FBtr0087310	CG8249	ATCCCGTGAAGTGCTTAGTACTGTGATAGACAATAAGCAACGCAGACAATAATAAAAATA
A_09_P008056	3571.25	422.025	3110.34	222.526	1.14819	0.189213	FBtr0087287	tun	GGCGCCACGCAGCTCTTGGCGTTCATATGCATTAAACTTCAATTCTAAAGAAATTATAAA
A_09_P008061	47.4763	6.55888	72.3122	23.907	0.656546	0.396373	FBtr0308816	CG12970	GACTGCACCGAAAACAATGTGCATAGCTCTTTTAGTAAGAACACCACATACAAATTGTAA
A_09_P008066	2125.47	504.469	2021.34	470.142	1.05152	0.271	FBtr0087299	bdg	ATCCGCTTGCTTTCTTAGACTTGATTAGCGCTAGTTATCTAAATACGAATATTACCTTGT
A_09_P008071	910.977	103.981	802.091	76.222	1.13575	0.126337	FBtr0087290	CG8297	GGTGGACTAGTTAGTTAATACGTTTAATTCTCTATAAGTCGCATAAGTAGAACACTGGAT
A_09_P008076	7679.43	969.29	7388.19	881.616	1.03942	0.467903	FBtr0087293	Mlf	CCGAACGATAGAAAACAACAATTACCAATTCCCCAAATACATGTAATTCGTAAGGCCTAA
A_09_P008081	57.7066	13.1209	414.853	77.3286	0.139101	0.0588683	FBtr0087291	CG8299	GAAAACGTATGTGAATGATATCGGTTTGATCATCACTCGCGAGCCATTGGAGTACTCAGC
A_09_P008086	120.508	16.7264	109.375	12.1294	1.10179	0.479814	FBtr0114558	Cyp4aa1	AACAATAATAATGGCAATAGCGAGCGAAAGTGTCTGCTCGACCACATGATCGAGATCTCC
A_09_P008091	2176.21	214.637	3354.17	195.412	0.648808	0.100251	FBtr0087201	CG8366	TATTGAATATCTACCCCCAGTGCCCAGGTCAATAAATACATACACATTCACTGTGCTGCT
A_09_P008096	77.6513	2.24239	71.9624	2.85474	1.07905	0.170941	FBtr0336652	Strn-Mlck	AAGATCGATTGCTCCGAAGAGGATGAGCCCGAGCTGCTGCCCTTCAAATTCGAGTGGTAA
A_09_P008101	11952.7	2540.95	5439.92	1154.8	2.19723	0.0202424	FBtr0087268	CG8314	AAGGAATTAAATATCCATTTCCGTGGCCGGGTGAAGATGTGTACTTACCTGACAGCCCTA
A_09_P008106	10473.3	642.284	10436	509.927	1.00358	0.947255	FBtr0087267	Pex11	CTGCATAACACCTGATATTGGAAACTTTGTAGATAAGGGCCTGTATTTCCTTGTATCTAT
A_09_P008111	2636.89	202.427	2527.24	72.7244	1.04339	0.584813	FBtr0087202	CG8320	TTGCATTTCCTCAAGGCTGCCTCCCATTTTTTGTGCATTGTAAATATTCGTGTAATTGTT
A_09_P008116	8061.22	536.952	7555.24	454.999	1.06697	0.283546	FBtr0087203	CG8370	GATGGAGGAACGCTGAATGATCTTTTCCAATTTGACTTTTGACTAATAAACGCAAAGATA
A_09_P008121	2279.76	647.798	2361.1	664.486	0.965551	0.572088	FBtr0087264	CG8386	GGGAATCATTACGTACAAGGAAAAGTAGCTAACTCAACTAGATAAAATTACTGGCAACAA
A_09_P008126	710.13	33.7639	586.91	40.3562	1.20995	0.159097	FBtr0087263	CG8388	TTCAAGAGACCAAATGAACTAAAGGAACACATGACAACCCACACGGGCGAGGTTTTGTAC
A_09_P008131	2488.72	101.274	2654.3	192.307	0.937616	0.417996	FBtr0087205	CG8389	CCCCTAGACCTAACTTTTGTACTGCCATAAGAGCCAAAATACAAATTAAAGTATGCATAT
A_09_P008141	15560	1704.78	15852.2	512.548	0.981567	0.830642	FBtr0087261	CG8397	AATCGGAGCGCCGAGCTCCAAGTCAGAGTCAGATCGTTTAAATAGTAAATTTTCATTACA
A_09_P008146	8790.41	932.449	9022.8	761.397	0.974245	0.731483	FBtr0087207	CG8399	CGCATGTGTAACCTGGGGCGGAGCGTTCAGTACATGTTATATAATTTATTATTAATAAAA
A_09_P008151	3956.24	165.293	3603.34	155.135	1.09794	0.158649	FBtr0087260	casp	GTAGCGCAGCAGATTAAAATTGAGCATAGCAGCAAAGAAGAGAAAGAAAGTACTGCATTT
A_09_P008156	106.529	6.84546	173.691	15.7769	0.613323	0.030528	FBtr0301196	CG8401	CTTCTGCTTGATAAGTTAATAAAGTGGCGCTTATTGCTTTATGGTTGTGTCGATTTCAGC
A_09_P008161	63.8464	4.00545	73.5793	5.58586	0.867723	0.161694	FBtr0087209	SP2353	ATATATTTAAAGCAGAGGAAAACAATTCGAAAAACCAAGGCACGCTTCTTGTAGAGCCTG
A_09_P008166	904.529	70.735	619.025	63.9695	1.46121	0.0707271	FBtr0087210	CG8405	CCCAAACCAATCGAAATTAGCTACCCACATAACAAGATGTTATACATAAAAGAGCTAGTA
A_09_P008171	3769.04	461.398	3704.15	500.636	1.01752	0.646968	FBtr0087258	Dg	GCATTAGCAACAACAACAACAACAGCAACAGCAGCAATAACAACAAACGGTATCAATTTA
A_09_P008176	8426.6	1249.26	5077.16	732.845	1.65971	0.0637752	FBtr0087255	CG8414	CAACGAAACTAAAACTGAGCTTACTGTAGCAATCGCAATCGGATAACATTGTAAATAAAG
A_09_P008181	4853.81	538.942	9137.67	928.1	0.531187	0.0133395	FBtr0305091	Asph	TTGGCTGGCAGCTTACCCTCGCTTTTCTACTTGACAGAAATAAAACCTTTTAGGATTTGA
A_09_P008186	758.225	165.11	1471.15	326.644	0.515398	0.0566775	FBtr0300575	Asph	AGTTGCGCAAGGCAAACGAGGAGATGATTAGGGAGCTCAACAATCACTAAAGAACATCAC
A_09_P008191	496.892	64.5014	647.451	104.309	0.767459	0.116031	FBtr0087222	Jhedup	CCATATGGAAAAAGCTATTTGCATAGCTCTCTCAATTCGATTATAACTACTTCGGGTTAA
A_09_P008196	46.8648	3.7749	43.0319	2.96182	1.08907	0.370322	FBtr0087250	CG10734	CGTATTCGAATACATACTTTGAATGCGCCGATATAAACGGAAGGCTCTATAAACTAAATT
A_09_P008201	2091.08	1.07781	1902.7	60.9912	1.09901	0.149554	FBtr0302084	lbk	TGAGTGGGAGTGTACCTTAGAAGAATACTTTGCAGTTACCTTTTGCTTTGATTAATTTTC
A_09_P008206	6882.07	426.034	6749.76	451.377	1.0196	0.790293	FBtr0087249	CG8435	GACCAAGCATTTACCTGATGACACACTTACAACTCGAAGACAGATTAAAGCAAGTTCAAA
A_09_P008211	268.985	30.0346	303.796	26.1563	0.885414	0.300706	FBtr0289985	Ptp52F	ATCAACATTTTCGAAACGGTCAAAAAGCTGCGATTCCAGCGCATGAAAATGGTGCAAACG
A_09_P008216	7133.54	178.966	6260.39	178.308	1.13947	0.0355845	LD38910		GCCTGTGCCTTAGTACCTCCTGTTCTATTCCTATCAATAAACCGTTTAGAGTAATAAAAC
A_09_P008221	2138.97	1.93122	2080.95	231.853	1.02788	0.764485	FBtr0087242	clu	GTCCTTCGTCTATCAAGGACCACATGAAAAACGATTCATACGAACAAAATGGTTTTTTAT
A_09_P008226	167.137	7.86156	152.652	21.1274	1.09489	0.563068	FBtr0087245	calypso	TTTCATGTGGTCCTTGATAGACGAAGGACCCAAATGTGTATGCATTACATATGAATAATA
A_09_P008231	2558.22	178.644	746.845	73.5435	3.42536	0.00412031	FBtr0303860	CG42837	CACGCTAACGTAGTTATAATCTTTCCAAGAAACCATATTACTAACCTAGTATTTAAGCGG
A_09_P008236	3514.39	139.678	3576.85	261.359	0.982537	0.810271	FBtr0113084	mrj	GACTATTCTCACATAACCTGCAGAGCGAAAAGAAAATTAATCGTAACATAATCGCCAATA
A_09_P008241	52.1189	2.89273	50.819	0	1.02558	0.645015	FBtr0087192	CG7798	CAGGGTGTCAAGCCCAATGTGAATCACTGCTTCCGGCGGCGACACAGAAATTCGGGTTGA
A_09_P008246	2486.07	195.183	2775.05	205.318	0.895864	0.0529995	FBtr0087191	CG15706	GAAATGGAGGAGATTCGTTTGGGATAAACATAGTATCAACACATGCCATTTTTATTGCAT
A_09_P008251	114.204	11.1955	225.901	12.13	0.505548	0.0270157	FBtr0087130	Tsf3	TGATATTACGCTAAACTTAAGTTAAGAACAACAATGGCTTCAAAACGAGCTTTATCACCC
A_09_P008256	179.663	2.27265	131.407	0.870222	1.36723	0.0042449	FBtr0087131	CG15701	CGCGCACTCTGGACTACTAGCTTGTTAAATATTTTCTAATTATTTGTATGCGTTTGTTGA
A_09_P008261	46.0247	4.67674	47.459	1.23282	0.969778	0.726139	FBtr0087190	CG7786	AATCCGCGAGGATAGGATAGCATTCCGAGCAGCGCTGCTGGAGCAGGAGAACTCCATTCT
A_09_P008266	51.0642	4.38427	41.2833	2.02869	1.23692	0.12383	FBtr0087132	CG3687	GAGTAACGCGCCACACACACTCTCCACACTTCTTCCAAATTGTAATCGTCTAGTAAAATT
A_09_P008271	4638.97	146.339	2839.58	281.159	1.63368	0.0675958	FBtr0087189	krimp	ACTCTTTTTGTTTTTGAATTATCACTACTTCGGAGCGATCCCAATAAACTGACTATGTTC
A_09_P008276	41.5977	3.13608	42.6873	1.1215	0.974476	0.736623	FBtr0087188	CG15708	GACTTTGAGTGGGCGTAGTACTTATTAAATTGGTTGTGTATACATCTGGCTATGTTTTTT
A_09_P008281	46.2468	0.578011	49.1397	2.93225	0.941129	0.138736	TC234986		AGTTATGTGGAAAATGGCAGGAAGCTGATACAGTGGCGCTACTGCAAATCAATTTGCCTG
A_09_P008286	58.92	5.40545	67.3495	6.67446	0.874839	0.27302	FBtr0087136	CG15704	GTTTGTGTGTTTGAGTGTGTTTCGACTAAAATTTAATAAAGGCAACTTTTCTAGTGGCGA
A_09_P008291	43.81	3.91635	43.1572	3.05429	1.01513	0.709176	FBtr0087137	CG15705	GAAGAGCTCCCAAAAATATCGCAACTACTGACAACTTTCCTTAAAATTATTGTTCGTTGT
A_09_P008296	42.0346	3.79666	41.8498	4.05795	1.00441	0.964495	FBtr0087182	CG7755	CAGCTGCGATGCCGAGCATTGGGTAAATAAAGATCCTGCCATAAAATATATGATATTGGG
A_09_P008301	45.5272	3.0332	48.738	2.15085	0.934121	0.428199	FBtr0087138	CG9068	GCGAAAAGTTCAAGTTGATATTAAAGGATTTCCTGGAGGATTTCTATTCCAAATTACCCA
A_09_P008306	3011.51	12.9463	2095.84	99.8101	1.4369	0.0570771	FBtr0087179	CG7747	ACTGGCGAATGGTTTTGGAGATTTCTCCAGTTGGTAACCCATTGTTTTCCAAAAATAAAT
A_09_P008311	2083.29	123.925	2115.15	83.8911	0.984936	0.559075	FBtr0087141	Atg9	GTCTAGTGCGTAGCTAAACTAATCTGAAACTAAGCTAAACTAAACGAGAAGCAATAAACA
A_09_P008316	1108.85	63.5047	1042.47	67.5977	1.06368	0.235764	FBtr0087178	CG8060	CCATCTAAGCTTAGCTAAACCGAACCGAACCCGAAATAAACCCGTTGCTTATGCAAATGA
A_09_P008321	4426.04	221.332	4005.98	185.218	1.10486	0.175346	FBtr0087144	CG4282	GTCCTAAGCTGAAAGTATTTAATAATAAATGCGAACTGGACTCTGCTCCGATCCAAATAA
A_09_P008326	2676.15	142.933	2161.98	183.999	1.23783	0.0693775	LD13649		GCATCGATGATCTGTGTAATAAGTTAATTCCGACAATAAATACCAGGTAATCACTGAAGA
A_09_P008331	9021.93	441.349	8600.05	236.987	1.04906	0.381176	FBtr0087150	Nup62	AAGAAGCTGGAAGACATTGGCAAGATTCAAGACTCCCAGAAACGCGATATTTTCCGAGCT
A_09_P008336	45.9621	3.17292	43.1551	5.90389	1.06504	0.621085	FBtr0087169	CG15710	GAAATCACCGAGGTCAGCGAGGTAACATTTACAGAAGTTGTGCAAAGTTTTAATAATTGA
A_09_P008341	47.1805	2.16437	46.2404	3.52303	1.02033	0.802764	FBtr0087151	CG6262	CTGAAACTAAATTTTAGTGTGTCAAATTTGTGGGGCTCACCAGCTTGAAGATTTTGAATA
A_09_P008351	67.8135	4.54793	57.2554	2.85389	1.1844	0.133692	FBtr0087167	CG15711	GTCACCGAGGAACTATTGGTGTATTTGCTATATCCGGAACGAAAAGTGTCCGAGAAGAAG
A_09_P008356	848.832	161.668	380.133	73.5903	2.23299	0.00585977	FBtr0087157	CG4398	ATCAATGAAAAGCGGCAGAAGAGTGCCTTGTTCGCCAAGTTCTATCAGGCACTGAAAAGT
A_09_P008361	42.6866	3.51231	43.5014	3.38427	0.981269	0.81852	FBtr0087160	CG7848	TACACGCTTGATATCTAGGACCTGTACTTACGTTTAGGCCATTATTAAATGAACTAAACC
A_09_P008366	365.158	48.4128	629.002	125.165	0.580535	0.0460094	FBtr0113085	CG4409	AGTATCTATGTGGAGCGGATTGTGGAGTCCGTAAAATCGTATCTATCCATTTCCAGTTTT
A_09_P008371	43.7486	4.04074	42.5009	2.16426	1.02936	0.203774	FBtr0087159	CG15925	GCAACAGAACTCAGTGACAGGCATCTGTAATGTGTGAAATGAAATCGATTTGTATCTTAA
A_09_P008376	47.0209	3.82154	46.872	3.19512	1.00318	0.977058	FBtr0087127	CG15712	AACGTGGATGAAATACTTCAAATCGTATTTGAGGTAATCAGTTGGGGTCCCAAGACGTCC
A_09_P008381	40.3158	4.08505	38.6642	2.57328	1.04272	0.721337	FBtr0087087	S-Lap8	GATGTATTCCGTGGTATCAGTATGGTTGTGAACTTAAATAGAATAAAATTCAGGTAGCGA
A_09_P008386	48.5008	7.04746	47.9788	5.57792	1.01088	0.703567	FBtr0087126	CG7813	ATCGCTCGAGTTCTCAAGGATCTTAAGAAGAAAAAGTAATCAGCACAAACACTATTTCGT
A_09_P008391	44.8335	8.46471	41.3496	4.76543	1.08426	0.687981	FBtr0087092	loopin-1	CTGGAGAAGCCATCCTCGTAAAGGTTCACTTTAATATCGTTGGCAATAAATTGTATAAAT
A_09_P008396	92.0242	8.09941	68.8941	4.71303	1.33573	0.0720255	FBtr0087093	Syn2	GCTACTTGACAAAAATTCAACGATATGAAAACCATTTGTGTTGCTTTAGTTATGGTTCCC
A_09_P008401	147.565	11.1819	196.541	29.063	0.750808	0.0871311	FBtr0087125	DAT	CTACAAAATCCGCTCAAACAGCCATGAGGGGATTTTGTCATATGCAAAGGTTTGTTCTAG
A_09_P008406	1071.76	59.0861	1784.54	114.834	0.600578	0.0145426	FBtr0087100	CG4945	CAGCGCAGATAGCTTCCCAGGGGGACAGACGAGCGGCCACTGATTTAAAAGTTCCAATAA
A_09_P008411	51139.2	2994.39	50258.5	1296.89	1.01752	0.761258	FBtr0087123	RpS15	TGCGTTTTCCATCTAATGCTTTTCCAAAAGTAAAGGAGTGGTCGCCACTTAAGAAATGTA
A_09_P008416	300.045	43.178	404.133	42.867	0.742441	0.0982342	FBtr0100547	CG4927	CAGCTCGCAGCTGACTTCCGTGCTTTTATTTAGCAAAATACATTTTAAAATGCAAACTTT
A_09_P008421	4974.88	1119.35	4665.45	230.356	1.06632	0.852473	FBtr0087122	CG8317	CCCAAATGTTTGTTATGCCACTTGTTATCGCGACGTTTGATTAAAGCTAACAAAACTGAT
A_09_P008426	1329.29	55.7096	1163.23	68.0518	1.14276	0.158979	FBtr0087121	CG8311	CTGGCCTAAATAGAATGCATATTTATGTAAATTAGTTTTAGTGTACGCATTCCTCGGTGT
A_09_P008431	1353.48	173.781	1562.43	203.45	0.866268	0.132784	FBtr0087120	CG8306	CTACCTTTTTGGACTGCTTTAAGAAGTCGATGAATATTCCCACATAGTTCAACATTTTCT
A_09_P008436	1045.89	179.746	455.509	25.908	2.29608	0.104761	FBtr0340064	CG8303	TTCACACAGCAATGCAAAAGTAGCCCAAAACTTAGTCACTTTAACTAAACACGTAATGTA
A_09_P008441	45.5145	8.20134	42.284	3.44395	1.0764	0.697219	FBtr0087107	CG5089	GCTGAGCTCCTGGCAGAGTTCTGGGATATTATAGTAAAATTTAATATAATTGACGTTGAA
A_09_P008446	432.265	47.039	549.323	13.9356	0.786905	0.216924	FBtr0087108	CG5065	ACGTACAAAATAAAATTGCCAAAGCTGTGGAATGCCTCGAGTACTTTGCCACACGCCAAT
A_09_P008451	317.573	17.0267	569.948	53.5125	0.557197	0.0394913	FBtr0087083	CG15617	GGTGATACGAACTCGATTATTATCCTTAAAGGATATATACTACCTCCTCTGTGTTATAGA
A_09_P008456	46.5884	2.37712	43.6851	2.10025	1.06646	0.216132	FBtr0087082	Acp53C14a	CCTAGTTTGAATAAATATTCAGAATATACCGAAAGTTTGCCTGGCCAAGCAAACGGATCA
A_09_P008461	50.3756	4.61881	51.3987	3.28952	0.980094	0.787646	FBtr0087081	Acp53C14b	CAATCAAACCATTTGCCGAGCAGATATCGGGATTAGGTTGCTTGGACGAAGAAGATTATA
A_09_P008466	38.5986	1.06251	42.2836	6.08634	0.912852	0.551733	FBtr0087021	CG5267	GCTGTGGTGTCGTGCCAATTTCGTTTGTTCTAATAAACCAAGAAAGCCGAATGGATGCAA
A_09_P008471	828.393	76.6403	1268.43	241.676	0.653084	0.116227	FBtr0087079	unc-104	CCTATGCTATGTGTATGTATAATCCAAAACAAATTGATATTTGCCAGGGCGTATCACTAT
A_09_P008476	47.0255	0.795646	44.7797	1.32969	1.05015	0.211442	FBtr0305319	CG5348	GAGGAAGTCATTCATTCGTTTAGTGATGACATTCAGGTAAAATCAGCATTTGGTGATATT
A_09_P008481	44.2188	1.73334	57.3273	9.09057	0.77134	0.0390207	FBtr0087024	resilin	TTCCTCGTAGTCGTAAGTCCCTGTTGATCTAAATGCAAGTGCGAAAAATAACCCAAAAAA
A_09_P008486	2055.52	64.5388	2051.49	129.309	1.00197	0.961775	FBtr0087030	CG5522	GGTTGAGAAATTGAATTGTAACACCTAAGCTTTGTCACACATACAGATTATCATTTGCAG
A_09_P008491	43.4028	5.7721	46.6823	1.87852	0.929747	0.41659	FBtr0300552	CG15615	AGAACTAGTCAAGGTTGGCATTCCCGGAGAAAAATATTTGGGCAAGGATCACGAAGGTTG
A_09_P008496	142.944	35.4426	270.398	170.252	0.528644	0.449137	FBtr0087033	CG5550	GCGACCAAAATAAGTCCTTGATACTTTAGAAGTACTTGTTTAACTGACTAGATAACTGCC
A_09_P008501	5866.05	1463.11	8211.87	1952.32	0.714339	0.0316285	FBtr0087042	CG6426	CAGCAGATCGACGTGCGCTCTAGCATATAAACACATTAACTTGCTAAATTTATATTGTAA
A_09_P008506	338.883	15.4292	336.453	30.5481	1.00722	0.392381	FBtr0087045	CG6435	TCCTGGTAACACATATACACGTACATACATCGAAACATTGCTTATGTTTGCATTTGAACA
A_09_P008511	62.7475	5.76051	60.3361	5.03426	1.03996	0.516504	FBtr0340070	CG6472	TTGTGCCAAACAGAATATTGCCAATAACTGGCTGGGAATCATTGTTGGCTGCAGTCACCA
A_09_P008516	46.964	1.67478	49.01	3.91694	0.958253	0.560883	IP04864		GAATACGTTTGAAGTTCCCGAACAAGCTGGTTTGACAATATCAGATACATTTTAGAGATT
A_09_P008521	48.0065	7.54387	47.8662	1.95997	1.00293	0.969438	FBtr0087070	Vha16-4	TTTGCCGAGGTCTTGGGTCTGTATGGTCTCATAGTGGCCATTTATTTGTTTTCCAAGTAG
A_09_P008526	1742.77	112.228	1533.38	143.989	1.13656	0.276706	FBtr0087054	CG6665	GCATCCTATGCTATCTATAGTTTAGCCCATAAGAATTGCAAAATATGAAATCTGCGCCTA
A_09_P008531	46.4943	3.03354	44.8098	3.56598	1.03759	0.240845	FBtr0087067	CG9010	TGATCCCTGCAAGAAATAGGAAGATCCTTGCAAGAACAAGAAATAGGAAACTCTTAGAAA
A_09_P008536	114.422	5.13878	118.504	8.64295	0.965554	0.40663	FBtr0087060	ste24b	ATCGGTGTTTCTCAAACATAGTAGCTTCTGATTGAGTTATCCGTCTTGGGTAATATAGAT
A_09_P008541	239.257	41.5951	208.244	42.936	1.14893	0.398412	FBtr0087059	ste24a	TACACAAAATAAAGTAAGGGGACTTACCCCAACAAGCTATTTAAGATTTTGCAATGTGGA
A_09_P008546	1047.32	51.4768	872.408	64.9093	1.20049	0.118666	FBtr0087057	CG6796	CAGGTATCCACACAGCTGCAAGATGTGATCAGATAAAGATATTAAATGTTTTGTTTTACG
A_09_P008551	2328.36	129.86	2170.84	28.0798	1.07256	0.318321	FBtr0086966	CG6805	AGCAATTCTCAAGTGATCCATGGAAATAATGCAGCTTCCGAGTATATATACATACATATG
A_09_P008556	1091.56	66.899	1165.73	13.1986	0.936375	0.360766	FBtr0114627	Ehbp1	GAGGAGGCAATTTTACGTTAGTTTTACTTTAGCATTTATCCCACATAACTAGAAACGCTT
A_09_P008561	12761.6	1318.57	11079	772.443	1.15187	0.0565275	FBtr0087017	CG8963	TATATATATATATAACTATAGCCACTGCCACGCCGAAGTGAACCGCTGATACAGACACAC
A_09_P008566	285.272	6.40401	476.618	5.9395	0.598534	0.0041862	FBtr0086972	CG9640	CAACGTATGGCTGGGTGGGGGGAATCATTGACCAAGAAATAAATAAAGAATTGTCGTTCA
A_09_P008571	95.1025	20.3463	178.131	2.98465	0.533892	0.14723	FBtr0086973	CG9642	GAGCTGCAGGATGATATAAAAAATCTTCGGGAATCCGATGACGATGTGGTAAATCAATAA
A_09_P008576	2791.56	379.637	2894.68	474.036	0.964375	0.327831	FBtr0086974	CG9646	CCTACAAATTTATGAACTACAAACTACGATAGTGAGCTCTGTTACCGATGATATGGAAAT
A_09_P008581	3130.21	162.691	2892.18	101.23	1.0823	0.182895	FBtr0087013	CG8950	CTGTGTGGTTTAATCAGCGGCGTGAATTATTTGTTACTCGACTGTTAGTTTTAATTATTG
A_09_P008586	2048.15	36.2595	1605.17	265.519	1.27597	0.276211	FBtr0300277	CG6967	CGTTCAGTCTTTGTTAATCAACAACTTTGTTAAAGTGTTCAGTTGCGTTTTTTGCTTGCT
A_09_P008591	1163.82	59.7693	988.943	50.7292	1.17683	0.0867145	FBtr0086979	CG6984	GAAGCACCAGTAACCGCAACATACAATATGAAATAATGAATCAAAACTGACCAATTGTGC
A_09_P008596	1720.72	325.388	2426	508.365	0.709283	0.0545505	FBtr0086982	CG15611	CAACCATGTCCACATGCCCATCTAGATCGTAGATATCTAAGAATAAAGCTAAGTTATTTC
A_09_P008601	48.3203	6.18048	45.8378	3.41252	1.05416	0.525718	FBtr0110777	Spn53F	GGCTACTCATCCATTTGCTTTTTATATCATAGACAACACATCAATATATTTTGCCGGTCA
A_09_P008606	40.7161	1.41542	43.2181	2.12293	0.942108	0.310497	FBtr0087002	CG15605	AGGCAGCGCTTTTAAATAAGGTCACGCATAAGTTGTTTTTTGCCATATTATGCGTAACAG
A_09_P008611	274.097	91.307	176.029	31.5722	1.55711	0.378085	FBtr0086984	Cda9	TGAACACCTATTCGGATGTGTATTTCACCGGAATTTCGCGAATGTTGGAGTACGTGAGAA
A_09_P008616	2784.96	398.422	3463.84	329.383	0.804009	0.229941	FBtr0086985	CG11400	ATCATTGCCGAAAAATTGCCTAGATTAGTGCCATAAAACTGGGAACAACTGAGAATTAAT
A_09_P008621	1754.18	91.7393	2366.81	48.4467	0.741157	0.0496148	FBtr0086986	Gbp	CCGGCGTAATCTGTAGTCGCTAAGATTGATGTTAGCCAATAAAGTGATATTTGTGTAGAA
A_09_P008626	1397.15	199.073	392.709	1.681	3.55773	0.0506181	FBtr0086987	CG11395	GAAGGAAGCCTAGGGAATTCGGATTCAAATGAAATTCTGATTAATACTGTTTCATGTTCA
A_09_P008631	48.4488	4.50167	44.9018	2.7042	1.079	0.505491	FBtr0086989	CG17290	TCGAGTGCAATTGCTGAATACCATCTTTAGAAATTCACTTGGAGAGTAAATATCTATCTG
A_09_P008636	41.8407	6.32994	43.2484	1.02252	0.967451	0.760804	FBtr0087000	CG17287	TACAAGGAAAACATGAATCGAATTCTCGGAATTCATCAGCCACCTTTCAATGAAGAATAG
A_09_P008641	48.941	8.26572	45.1529	2.02853	1.08389	0.648073	FBtr0086997	CG10953	TTCCTAACGAATCCCTACGGGGACTCGCAATAAAAAATTTCCGCCTTCAATTTGTTAAAC
A_09_P008646	47.1119	4.22967	42.3141	3.34432	1.11339	0.125015	FBtr0086990	CG10950	CCTGCCCATATTGAGGAAAATCGTCACAGGGTGCTAATGAATAGTTTTTAATGTTAATAA
A_09_P008651	43.0317	2.62056	45.9943	1.81936	0.935588	0.223689	FBtr0086996	CG18469	CCGAGTGCCGCAATAGTTTTTCAAGATGTTTTTCGAATTTAAATTCAATGCTGCAAGTTA
A_09_P008656	8957.64	188.363	8489.37	604.654	1.05516	0.465274	FBtr0086964	CG6568	ATCCGCGAAGGTCTGTTTAAAGGCCAACCAGATGTTATTGTCCTAGTTATTTTAAGAATT
A_09_P008661	2025.14	132.894	1960.06	11.7176	1.03321	0.619338	FBtr0086961	CG6550	ATACAGCTTGTAGTTCGACTCTTATAGCCACATCAATAAAACATCTCGTTCCAAATTCAT
A_09_P008666	5496.62	113.121	5827.38	334.745	0.94324	0.442539	FBtr0086916	Mtap	TCCGCGTCAGCGTCGCAGTAAATATATACATATGTGTGTAACTAAAAACATTTCCGTAAT
A_09_P008671	2616.09	99.0175	2468.51	165.411	1.05979	0.484155	FBtr0086917	Lhr	AAGGCGGCCTACGCTGAGAACATGACTTTCTTTCGTATAAAATGCACATAAGTTTATTAA
A_09_P008676	109.321	4.49231	129.617	7.51275	0.843415	0.0934648	FBtr0086918	CG18467	AATTGTCCAACGATTGTCGGTCGGCGTCTACTGCGAAACTTTTTAAATGTACGTTGATTT
A_09_P008681	194.566	24.42	193.925	22.5268	1.00331	0.952601	FBtr0086957	mthl4	GTCCCAGGGTACCATCATATTCGTGCTTTTTATTTTAAAGCCTAGCATTCTAAAACTTAT
A_09_P008686	58.8872	2.24861	53.2367	2.61745	1.10614	0.0215084	FBtr0086919	CG10764	GCCTTAAAAATGTAAAAGCACGTGTAAATACCAATTACTGACATACGAGTGATTGGTACA
A_09_P008691	4067.37	506.519	3685.17	462.482	1.10371	0.256811	FBtr0086954	Tes	CTAAATATTTACAATTCCAACCGCTTTTGCAGTGCCAATAGACCAAGTAGAGTATATACA
A_09_P008696	47.1808	2.5464	53.0037	7.14379	0.890142	0.251914	FBtr0086953	CG6520	CAACACAGGGATCTGGGTATTCCTAAGCTATTTACTCTAGTCAATTATTGTAAAGCAATA
A_09_P008701	1956.36	259.523	2633.25	327.297	0.742943	0.0780894	FBtr0086926	veil	CGATTGCATTTTTTCGACTTAAAGAGTCAAGTGTGATTGGTGATAAGTTTGCCCTTAATT
A_09_P008706	42.0646	1.13966	44.9343	4.26106	0.936135	0.0582543			CACATACACGAACGGCCTAAACAGACACTGATGCAGATGCAGATGCAGATACTGATTTAG
A_09_P008711	13457	2850.55	15678	1811.39	0.858336	0.422962	FBtr0086935	CG4847	GTTTGTGATGTGGACTTGGCGTTGGTTGCGTCCATTTCTTAAATAAAAGTCTTTTCTTAA
A_09_P008716	919.403	26.1545	795.803	88.8767	1.15531	0.246902	FBtr0086939	CG4853	CAATAATAACTCTTACACTTCCACTGTGTTTGTTAATTTGTACTTAAGCTTAGACGACGG
A_09_P008721	4997.59	188.023	4366.26	157.822	1.14459	0.0674042	FBtr0086951	APC10	GTTCGCCACCATTCGTTAGGGAAAACTTTGGGATTTATCGAAGTCTTTTATTTTTATGTA
A_09_P008726	2183.92	242.136	2146.76	209.944	1.01731	0.655158	FBtr0086940	CG4866	CTCCCTTAAGATAACCAGTAGAGTAACTAAAGCTAACTTGCAATAAAACCAACTAAGACT
A_09_P008731	6832.45	431.681	6873.59	661.413	0.994014	0.926743	FBtr0086942	eIF3-S9	CGAACATACGAATTATAAGCCCAAAAGTAAACTTCAACTCAATCAGCAATTGCGAACATA
A_09_P008736	43.6236	2.62198	44.56	1.82175	0.978986	0.636893	FBtr0307337	CG43370	AATAAAGAAGAGTCAGCTACCATCGCTGATATTTGCTGAACAGCAGCTTCAGTTCTGCGG
A_09_P008741	62.5515	3.84543	69.0017	11.2053	0.906521	0.566753	FBtr0307337	CG43370	CCGAAAGAGGCCCGAAATGAAATCTATTTAATTTGGTTTACAGCCCGAAAAATGTATAAA
A_09_P008746	2152.8	389.131	2018.3	329.444	1.06664	0.236893	FBtr0113090	MESR4	GATAGACACCATAAACACTTAGGAAATAGGTTATACACCTATAAATAGCAGTCCCAAGTA
A_09_P008751	2552.46	64.8528	2455.66	102.085	1.03942	0.314905	FBtr0086827	CG14480	AGCAGTGCTCAGAGTAGGATCAACTTTTTATTTGGATTCTTAAAGTGTAGTTTTTCCTTG
A_09_P008756	5797.06	708.182	5663.75	635.202	1.02354	0.661772	FBtr0086906	Ns2	GAAGGACGCGTAAAATATTACGTTTACACTCTAGGCTATATTTTCTTGCAAGGAAAAACT
A_09_P008761	26572.1	4627.11	30453.1	4920.46	0.872557	0.124885	FBtr0086905	CG14482	GTAGTTGAATCCACAGTTAGCCTCGATGTTTTGCTTGGTGAATAAAATAAGTTAAAACGA
A_09_P008766	2255.11	153.315	2059.93	47.5457	1.09475	0.292216	FBtr0086904	Dcr-2	AATTTACCTGCATGGAAAAGACGATCAAGGTGTACGGATTTGGGAGCAATAAGGACCAGG
A_09_P008771	11893.5	1201.6	10543.2	2283.73	1.12806	0.554847	FBtr0086903	CG6484	GCGTAGTCTTAGTCGTAGCGATACTTTTTCATATTCTCCTTAAGCCAATAAGAAAATGTT
A_09_P008776	1304.57	162.162	1441.78	168.555	0.904836	0.00421559	FBtr0086902	CG14483	GACTAACTGATCTGTAACGACGTAATAAAAACATATTGTATTTAACCGAACAACACTCGG
A_09_P008781	4777.74	296.082	4048.06	72.3748	1.18026	0.143467	FBtr0086900	RhoGAP54D	ATCTACAGGAGGATCATTCGCGCACCAAAAAGCTGCTAATTACTTCTCCCGAGAAGTATC
A_09_P008786	365.646	76.5705	251.007	64.701	1.45672	0.105397	NM_206156		GCCCTTTCACTCTGGGTCTTATGATTTAAATACCTCTGCTAGTAATTTCAAAATTACTTG
A_09_P008791	48.1133	2.71135	55.9243	2.22575	0.86033	0.120427	FBtr0086834	CG11423	CAAATTGCAGAGATCGATATGCTGTTCGAACTGACGAAGCAGATCGAGGGACATACCATT
A_09_P008796	293.856	44.3215	242.694	18.9052	1.21081	0.22827	FBtr0086895	CG10936	GTGCCCCGGAAAATAAATAGTCATGCACTCTTAGTTAATCCTAGGTCATATGTAAAACTA
A_09_P008801	471.663	70.3112	298.197	41.7159	1.58172	0.109159	FBtr0086896	Oxp	AGGAGAAATCTTCGGAATACATAGTGGAGAAGTTTCTAGGAAAGCGCTATCTGCGTGGAC
A_09_P008806	29569.7	2777.57	20709.9	1485.39	1.4278	0.0677188	FBtr0086836	eIF3-S8	GCCAAGTCACACGAACATTTGTTTCAGCGCTCATTACGTTAAATGATAATACTAATAACT
A_09_P008811	39584.7	4039.91	30284.5	2945.83	1.30709	0.0604298	FBtr0086892	P32	TAATTCACCCTTTTCGGCATCAGCTTCGCTTTGGTTTTTAACAAATACAACGTTAATTCC
A_09_P008816	143.421	24.3854	155.615	10.0624	0.921641	0.246791	FBtr0301266	CG42562	CAATCGGATACTGTGAACCAGATTCAACAGTTGCCACCCAATGTGTTGAAAACAGCTGCT
A_09_P008821	872.404	44.0232	732.409	50.176	1.19114	0.182443	FBtr0086840	HPS4	GCGCTTTGTGCCAATTTAAATGCAGGATAAATGCTTAAAATAAACCGTCAAATATGTAGG
A_09_P008826	80.5378	3.17952	72.0666	6.32692	1.11755	0.290924	FBtr0086889	swi2	TTCGTGAGTCCATTGAATGGCGGTAAAAAAGGTCGGCAATGTTTCTTATAAATTTGTTGT
A_09_P008831	50.6936	0.877	48.3308	2.5619e-14	1.04889	0.159969	FBtr0086859	CG10934	CTCGCGACAATCGATTAACGGACAACATCATCAAGATCAGCCAATCGTATGAATTCCACC
A_09_P008836	104.412	9.58723	112.858	7.65338	0.925167	0.380645	FBtr0086860	CG10933	ATTGGATTTACGCAGACTTAACCAATCAGACTGTTGATGGCTGGCTTTGGGCTTATGCTC
A_09_P008841	1924.83	248.513	1351.93	195.828	1.42377	0.125145	FBtr0086885	Snx16	CGTTTACGAGGCACTTACAGTTAAGAATGAAATCACTAGACTAAGTGTATACGATATGTT
A_09_P008846	1038.81	66.1841	870.803	71.0397	1.19293	0.109333	FBtr0299816	CG4975	TAGTTTCGATGACCTAGCATACAGCATACGTCTACCCATGAGAAATTGGCAAACGAGCCA
A_09_P008851	421.879	60.4933	659.361	3.78831	0.63983	0.170367	FBtr0086862	CG4984	CCAAAGCAATTGGCTAACTATCCGCCATTGCTTATCATTTCACTTTTGTTATTTGTTGTT
A_09_P008856	3132.98	205.868	2583.39	162.717	1.21274	0.0705877	FBtr0086883	CG6406	TCACCCTAAATTATGTGTACATTCGCCACCTACCGCTGTGTATTAGCCGAATAGAACCGT
A_09_P008861	1184.29	192.725	705.059	53.1307	1.6797	0.0975565	FBtr0086882	CG6401	TAGCAAACACCAAACGGATTCCATTCTTCCATCAACTAGCCAATTATATATTTATGCGAT
A_09_P008866	5763.09	176.233	5310.06	183.351	1.08532	0.196001	FBtr0086864	CG4996	CCTCCCACGATCACACACCATTAACTATTTAGCAACTGTAACAAAATAACAAAGAATACA
A_09_P008871	38.1616	1.92738	38.1001	2.54871	1.00161	0.949692	FBtr0086865	Ir54a	GGTATTCTTGCTCGAAGTTTCTTGGCACAGAATCACATCATTATTTGTGTCACTAGTTTA
A_09_P008876	43.4378	2.64412	44.9027	2.29915	0.967376	0.565107	FBtr0089545	CG10931	TGCTAGCGGCGCCCTACAAAATTCATATGCCATTAAAATCTGGAAGAGCAGCGAGAAGTA
A_09_P008881	702.809	177.338	1071.66	105.368	0.65581	0.173031	FBtr0089546	CG5002	AACCATCGAGGCCTGAAGAACCTAGTTTATTATAAGCTGAAAGTATTGCATCAATATCAC
A_09_P008886	444.358	235.655	287.111	96.3609	1.54769	0.605261	FBtr0089560	CG6385	CGGTAACTATGCATCCGAGTCCAAGTCCAATAAATAAAGATTAGTCTCTTCCACTTCCAA
A_09_P008891	1774.87	166.188	1741.17	225.556	1.01936	0.443508	FBtr0089559	OstDelta	CTTGCAACACCATCAGAAAACAAACTTTAATAAAGCGATTTAGTTAAGCCCAAACACACA
A_09_P008896	41.7503	2.10031	40.7551	1.23827	1.02442	0.493313	FBtr0089558	CG14488	GTCCTGATAAGTTTGCACTTTAGATGTGGAAATTGTATGAGAGTAGTGCCCACAGAATAT
A_09_P008901	226.474	34.2733	245.5	77.6394	0.922502	0.872766	FBtr0089557	CG18635	TTTAATCGTTTACTACTGTATACTCCGACCCAAGGAAGTATCCCTCATCGTGGAGGACGA
A_09_P008906	220.793	55.8933	152.072	5.35464	1.4519	0.294049	FBtr0086801	CG14490	GTCACTACTGTCCCTGCCACAAGATAAAAACAATGAATTTATGTCAAAAGCTCTTTTGTA
A_09_P008911	28128.3	7889.55	24452.5	5855.36	1.15033	0.269235	FBtr0113091	Mapmodulin	CCCTGATCTGTCGGTATAGCGTCTTTGTACGTTATAAATTTAAATATACACCCACACACA
A_09_P008916	42.5951	3.40046	41.0662	3.18944	1.03723	0.544085	FBtr0086818	CG14492	GAATCAGGTGGATTACCGGTTATCTGATGGCACGTGTTCAACGGATTAGCGAGAAAAAAC
A_09_P008921	44.4688	2.80136	41.3794	4.51822	1.07466	0.522066	FBtr0086803	CG14491	TTGTGAATCAGCACAAGTTGATTCGCGGATTTATCCAGAGCAGAGTGCAACGCAGAAAGA
A_09_P008926	75.5089	7.36321	93.2208	5.90189	0.810001	0.14355	FBtr0300215	dpr13	GCAGAAATGATTTTTAGCCCTTAAGTCTGTGTAGTTAAATGTAACGAAAATTACCGAGCA
A_09_P008931	51.9769	7.60273	53.0155	3.53504	0.980411	0.795083	FBtr0086804	CG5084	ATAAACATGCAGCTTTTCACACGAGTTATCCTGTTGGCCGTGACCATTTTCAGCGTCAGT
A_09_P008936	3684.04	1090.93	5562.44	4243.63	0.662305	0.741018	FBtr0089630	CG10910	AGGGGATATGGTCAGTGGACTAAGCTTTAGGCCAGCAAATAAATAAACTTATCAGCATTG
A_09_P008941	3374.32	727.022	7920.16	207.891	0.426042	0.122092	FBtr0086813	CG5773	GGCAAATGAGGAACAACCAGGTGCAGCAGCAGGTCAATTTTGGCTAAGTTTTGGAAAAAA
A_09_P008946	99.8559	14.5788	284.522	43.0337	0.350961	0.0189903	FBtr0086812	CG5770	CCAAATTCACAGTAGCTTGGTTTTATACTGCAGACATCGCCAATTGAAATCTTAACATAA
A_09_P008951	729.28	169.14	1288.98	309.897	0.565782	0.140089	FBtr0086811	CG5767	ATGTATCTGTGATCTATGGCATCGCCACCAATGCCGCCAGTTCGGCCAACTCCCTGAGCA
A_09_P008956	519.336	25.0636	787.895	328.696	0.659144	0.434458	FBtr0086810	CG14495	AAGTACATGGAGGACATAAGACAGGCCCACAGAGAACTCACTAAATGTCGATCCGAAATC
A_09_P008961	81.9971	14.4545	129.628	46.0324	0.632557	0.311063	FBtr0086809	Muc55B	CCTGTTTAAGCGCTTCTTCTAAGCGTGAGAAACTTTGTATTATTTATTGCATTCAATGAG
A_09_P008966	15275.8	2683.42	26329.1	10094.1	0.580188	0.285004	FBtr0086808	CG10911	ATGACCTCCAGAAGATTCTAAAGAATCTACGGGTTTGGTTTAAAAATCACTAAGCGATCG
A_09_P008971	8607.41	3314.29	19494	10016.5	0.441542	0.334403	FBtr0086807	CG10912	CCAGCACCGATTTCCAAGAAGACTGGACAATATTTTCAAACATATTCTTTAAGGGTTGAA
A_09_P008976	8991.51	88.4378	7517.34	449.946	1.1961	0.139239	FBtr0086787	CG5757	TAAATCCTAGCATCGGGCGATTGGAAGGATATCGTTAGGTGTTGAGCGAAATGCATTTAC
A_09_P008981	2768.99	86.6769	2427.66	11.2562	1.1406	0.100261	FBtr0086732	CG5098	GCAAAATGAAACCTTGTATTGTATTCGTAATTCGGTAAGGTCTGTACGTATTGCTGATAA
A_09_P008986	44.9613	4.58823	50.4933	6.75055	0.890442	0.445373	FBtr0330001	CG5756	GACGAACGAGCTAGGACTAGTACCTTAACTTATAGCTAAATTAGTAAACTATTTATGCCT
A_09_P008991	1039.93	24.3752	812.684	17.2368	1.27962	0.00512177	FBtr0329999	CG5742	ACCGATTTAGTTTCGGTTCGCATTGCTTTGCTGTGATTTTGCCCTCTTTAAAACAAAAAA
A_09_P008996	162.516	17.0742	118.2	18.9244	1.37492	0.162029	FBtr0086745	CG10914	TTCTACCAAACTAAAGCAATTTGCACCGCTTTAGTTATTTTCAGCATACCCCGATTTTTA
A_09_P009001	3960.08	389.126	3158.43	122.029	1.25381	0.196762	FBtr0086746	CG10915	GCCGTGCGATTCTCATAACAAGTAACAGCCACAATATATGATAATTATATACATACCCCA
A_09_P009006	6001.44	736.733	5313.52	375.718	1.12947	0.267243	FBtr0086775	Nup75	GCATTGATCATTGAGAACACTTTGCCCGTGGTGTGATTTTGAATGCATTTTTAATGTAAT
A_09_P009011	12276.6	1730.81	13212.5	1563.04	0.929161	0.0984943	FBtr0300662	CG42518	TAACATGTTTAAGAACAACGTGCGCCAAGAGCTGGAGGGAGTGAAGAAGGAGCTTAATAG
A_09_P009016	962.943	77.7201	903.767	95.6194	1.06548	0.622485	FBtr0086749	CG10916	AGGCAGATCGATGATGCTGCTGATATCTTAAATCTCTTATGCCTTATTGTATGAATCTGT
A_09_P009021	3673.89	480.993	3398.87	505.5	1.08092	0.361055	FBtr0086772	CG5726	GTTCGCAACATGCGTAGGTTCAAAACACTAATCAGCATATAAATAGCGTCTAACACATTT
A_09_P009026	6453.53	825.038	5778.2	886.842	1.11688	0.261547	FBtr0086750	nopo	GATTGGTATTGAGGATTGCCGATTTTGTTAGTTAGCCAATGCATGAATTAAGCAATAGTA
A_09_P009031	3967.19	149.886	3530.01	253.07	1.12385	0.154669	FBtr0086771	CG5721	AACCAGTGTGAAACCTGGATCTCCTTCGGCGTTGAGGATCTACTAAATATGGCAATGAAG
A_09_P009036	2688.8	21.0289	8504.84	1288.85	0.316149	0.0589892	FBtr0086752	CG14500	GCGAAGATACCCGTTTAAGTAAATTCAGGGGGCCATAATTGTTCGTTTTTCAATAATTAT
A_09_P009041	945.538	80.0653	912.601	122.41	1.03609	0.557989	FBtr0086757	CG14502	TCTGATTTCCACGTGGGCGATCACTTAAATAGGTATTATCAAAAGTACCTATGTATATTC
A_09_P009046	993.876	83.5092	929.851	64.6958	1.06886	0.551028	FBtr0086758	CG18536	TGGTCCTGGGCAGCCAACTTGGGGTTTCACAGCCGTTTTTAAGCTGACTAACAAAATTTT
A_09_P009051	157.576	5.72355	185.089	32.9532	0.851353	0.434002	FBtr0086759	CG18537	TACCGGACCTGATCAGCCATCGTGGAGCTTTATCGGAATTTTTAAAATAATAAACAAAAT
A_09_P009056	74.4417	5.21439	81.1785	8.34302	0.917012	0.393846	FBtr0086760	CG18538	GGACCAGGTCAACCCACATGGAACACTACGTCAGTTTTTAAAATCACACCCAAATTAATG
A_09_P009061	123.992	28.5704	80.5599	5.07209	1.53912	0.212037	FBtr0307184	CG18539	AGTATAAAATGACAGGACAGGTGGATTGGGGTTTCACCCTGATTGTTAAGGTCTCGCCAA
A_09_P009066	324.275	76.0882	485.849	78.3611	0.66744	0.251624	FBtr0307185	CG18540	ATTTGCCCGTCTATGAAAATGAATTTGTACCACCCTGGCCCAAGGCGACCTACAATTTCA
A_09_P009071	42.6562	2.29889	42.2198	4.77475	1.01034	0.73369	FBtr0110803	CG14505	ACAGGCAAACATCAATAAGAACGCTAGAACTTCAGATCAATGCAATGCAATAAAGGTGAA
A_09_P009076	141.639	52.709	112.165	32.692	1.26277	0.589908	FBtr0086729	IM23	GGGGGCGGGGATTAACGAAATTATATTGTGATTTGTACATAAAATACCTCGCATTTTTTA
A_09_P009081	2206.14	887.316	337.335	122.547	6.5399	0.042401	FBtr0086662	IM1	CCAAGGATTCGAAAAAGGACATAGTCTACAAACTAGAACACAAAAGCTGTTACCATTTTT
A_09_P009086	1966.01	448.682	1778.05	131.667	1.10571	0.683194	FBtr0086663	CG18107	GGCGACTGTGTGAATTGCAATGTTCGTGGTGGCAAATAGAAATTTTTAATCAAAACTTAT
A_09_P009091	13696.2	1839.12	13347	1107.79	1.02616	0.886225	FBtr0086728	CG15067	GCAATAGTGATTGCGTCGGTTGCAATATTCGCGGATAAAGTCAATAAATTATTGAAACAC
A_09_P009096	1901.01	337.118	389.573	76.6602	4.87973	0.00759972	FBtr0086669	GstE1	GGACCAAGCTGGGCGACAAGTGAAACTAAACTTATATTTAAATATGACATTTCACAAGTT
A_09_P009102	2441.71	199.798	2256.4	90.1178	1.08213	0.388809	FBtr0086684	CG5174	TACGAGAACGTTAAAGCGTTGAGTTCCGTGGTTAGATGGCGTTCCCTAATCCGTTGAAAA
A_09_P009106	54.6526	4.99441	54.0432	3.33457	1.01128	0.892028	NM_166287		AAACTATCGAGATGAGTAACTAATGTTGGATTTATTTGTACTCTCCCCTAGATACCAACG
A_09_P009111	3075.47	199.494	1714.52	108.657	1.79377	0.00586152	FBtr0086690	CG5174	CAACAGGATCAGAATTAATTTAACCAGAAATCATATGTACACCTGTGTCGATACGGTTTA
A_09_P009116	1719.49	85.4844	942.922	33.6165	1.82358	0.00750895	FBtr0086691	CG12263	CAAGGTCCACTAGTCTCAGCCAATTAATTATTTATTTCGGCCTTAATACACAAACACGTA
A_09_P009121	2099.07	198.664	2199.99	180.049	0.954127	0.0899153	FBtr0086694	CG5189	CGGCCTCATAAGGATAAAACAATGATGTACCAAGTTCCGAAATGAATAAGTTAATAAGTG
A_09_P009126	1615.76	115.025	1588.53	112.954	1.01714	0.833627	FBtr0086696	CG5190	TTGGGCAACGGGGAAGCAAAAGAAAAAGCAGAGACAAAATTAAAGTTACTCGTTGTATTC
A_09_P009131	41.8449	3.5284	47.7761	0.265853	0.875855	0.265025	FBtr0086722	CG17669	TAGTAATTGAAGAGATTCCCTCATCGAATCAGACTGTGGCAGCCATTAAGAAGGAAGTGG
A_09_P009136	3741.29	319.472	7309.43	314.021	0.511844	0.0250799	FBtr0086697	GstE11	GACTGGTTAAGGGACTTTTGGCTGAGCGACAGCAGAAGTAATATAAACGGTTTTTATTCG
A_09_P009141	1637.88	132.969	1970.27	178.966	0.831296	0.21296	FBtr0304865	CG43066	ATGTTTAGATGTTAAGACTCTTCATCCACAGCCCCAAAGTCGTCCACTCAATCTTATTCC
A_09_P009146	113.646	60.6261	71.9821	6.72329	1.57881	0.556098	FBtr0086699	CG10924	CCAGTCTCTTCTGGGTCTAGGCTAAGTGAGCGGCTTATTATAATTATTTAAAACAATTTT
A_09_P009151	1242.89	70.5681	1053.33	90.9731	1.17996	0.216026	FBtr0086705	CG10927	AACCAAGGAGGATGAAGACTTGACGTAACGTTTAACAAACCTTGGTTTTAATAAAGGATT
A_09_P009156	2335.79	53.2329	2153.94	140.861	1.08443	0.357252	FBtr0086714	mRpS28	GCCAAAACAACGCCGAAAATCGAAGATATCCTATAAATCCTTTATTAAAACCAAGGTTTG
A_09_P009161	7051.52	340.085	6641.83	437.444	1.06168	0.244382	FBtr0086706	CG5323	CGTGCAATGAGTCCCATCTCTGGAGTCATTTCAAATTTTGCTTTTAAGAATATAGAACAA
A_09_P009166	42.0958	2.29489	50.0128	1.1401	0.8417	0.101461	FBtr0086707	CG5327	GCTCAACAGATGTGCCTGAATTTGAGACAAGAGGTTAACGGCGATCTAATGGGATCGTTT
A_09_P009171	1068.68	311.756	990.259	123.763	1.07919	0.830912	FBtr0086713	CG5493	TCCCGGATCACAGCAGCGATTAGTGTACTTTAAGTGTTAGCTGTACCAAAAATATTCAAT
A_09_P009176	381.075	14.4775	302.185	20.5838	1.26107	0.0138234	FBtr0086708	CG5335	CACGGAACTATAAAACACATTTTGCGCTTGATTGTTCAGTACAAAGGCGATAGTTAGTTG
A_09_P009181	1613.91	117.532	1212.58	87.3223	1.33097	0.0303523	FBtr0086712	Atg7	ATAGCGACGAGGATTAGGTTCCACAAAATTGGTCAAGTTTTATCTTCAAAGCAAAATATC
A_09_P009186	4525.68	76.4844	3907.74	87.4326	1.15813	0.0215617	FBtr0086709	Sec6	GTCCCTTTCTGTTCAGTATCGTATTTACTCTTAAGCTGCGATTGTAATATTATTGTGCTT
A_09_P009191	8784.8	481.613	8359.09	377.198	1.05093	0.309135	FBtr0086661	CG5482	GATGATATGGCTCTCGTTGTACATTTAATGCTATGCACACTTCACAATAGTATGTATCTT
A_09_P009196	2675.12	230.55	1464.23	104.886	1.82698	0.0325524	FBtr0086658	SP2637	CGAGCCTTAGAAATGGATCTGAACTGGGAACGTAAAAGCGATATATAACGATAAATAATT
A_09_P009201	7785.48	138.701	7503.78	91.3766	1.03754	0.0440748	FBtr0086654	Gint3	GAAGTGCTTTAACCCATATATTCAGCGGTATTTGTCCCTTATATTATAACAGAGCTGTTG
A_09_P009206	39.7821	2.73624	39.8486	4.05767	0.998334	0.997977	FBtr0340486		TCGCCCAGACGCGTAGTGGCTTATAGTTTTCTTTTTCCAAATTCTTAAGTAGTTCTGATT
A_09_P009211	82.3246	10.9332	69.7568	0.264461	1.18017	0.336394	FBtr0304024	Sik3	CGCCAGGTGCGTTAGAGAGGCTAACTAAAATATTATAAAATATGCAATATCGAATCATTC
A_09_P009216	50.2533	4.52267	48.0788	3.12147	1.04523	0.178916	FBtr0086605	CG15071	CTGAGGGAGCAGTACGCTAAAATGGAAATTGAAAATAAGCTGTTGTGGAAAGGTAGCATG
A_09_P009221	2947.82	179.608	2431.9	95.159	1.21215	0.0227181	FBtr0304026	Sik3	GCAGTGGCAATTAGTAGCTCCGATTAGTGGTAAGCTCTTGATTCCGTTAAATTTTAAACA
A_09_P009226	215.967	30.2614	206.542	19.572	1.04563	0.789325	FBtr0086607	CG15073	AAACAGGGTGTTTATTTTTAGATCCTTAAGCTAGCAGCGTTTAACAAAATAGACGGAGAT
A_09_P009231	1644.88	150.731	1550.08	112.514	1.06116	0.348679	FBtr0086647	CG15087	CCGTCTATTTTGTTAAACGCTGCTAGCTTAAGGATCTAAAAATAAACACCCTGTTTCTAA
A_09_P009236	167.06	14.2438	164.444	6.4318	1.01591	0.856143	FBtr0300864	List	TTAATCGCTTTTGCGAGGACATCAAGTTTATGATGGGCATTGAAACCGGTTGGTACTGGC
A_09_P009241	2759.42	590.116	2588.71	432.973	1.06594	0.650535	FBtr0086643	CG18609	TTCTATATCGACAACTATCTGAGACCTCCGAAGGCGAAAATCAACGCAAAGCAATCGTAG
A_09_P009246	44.7494	3.36957	45.8982	4.95442	0.974969	0.839078	FBtr0086642	CG17821	CCATGTTTGGAAACTTTTACTATCAAACCTATGTCAAAGCCAAAAGTAAAGAGCAGTGAT
A_09_P009251	826.56	120.057	1137.68	88.3478	0.72653	0.135412	FBtr0086609	Cyp12b2	ATCTTATCACCCTGCGGTGACATTCGCTTTAAATTGGAACCAGTCGGTGACTTAATGTGA
A_09_P009256	22383.7	1039.76	20052.1	1857.13	1.11627	0.363137	FBtr0299942	Jabba	GCGTTGATGAAAACTGAACTTGAAACGTTGTCATGAAATACAATACAATACCGATACAAC
A_09_P009261	2103.48	537.253	2357.89	255.415	0.892106	0.639192	FBtr0330004	Mctp	GGATAATCAGCTCTTAAAAGGCCCCGGCCCAGCTATACAAATAAATATAAATTAATTTCT
A_09_P009266	20639.6	2090.24	21618.4	1188.94	0.954723	0.581181	FBtr0086639	CG15093	CCCTCTATTTCGATTTCTATTGTGACTGTTCCCTGTTCTATGCAAATAATACGTACATAT
A_09_P009271	54.4709	4.03835	74.1649	3.10835	0.734457	0.0665357	FBtr0086613	CG15080	CACATAGCCAGCATATAAGTCTACCATATGTACATCATTGTGTACAAACAATGCAAATAC
A_09_P009276	876.946	155.216	1027.72	44.452	0.853294	0.456807	FBtr0086637	MFS15	ATTCCTTGGAATTGATGAATCGCAATTAGTATCGTATTACTAGTTATACACGCAACACAC
A_09_P009281	11483.2	3433.46	15909.8	64.5502	0.721769	0.351085	FBtr0086632	CG15096	GCATTCTCGCATTCGCCGTGTATATTTGTAAATTGTATTTGTTAACTGTGACTATTTCGT
A_09_P009286	169.398	36.8391	223.457	29.0661	0.758082	0.179562	FBtr0086630	CG15097	CCTGGAGAAGCAACCTAATCTGCCTACAATTTACATACATAAACCTCTATACACTTAAAT
A_09_P009291	46.1537	2.02859	48.0805	1.06167	0.959925	0.392255	FBtr0086617	CG15082	TGAAACGGAAATGGATAACCAATTCGGAGATAGCTATCTCGACCCGTATCCTACGCTGTT
A_09_P009296	17429.5	467.268	19305.4	301.378	0.902834	0.0995209	FBtr0086629	CG15098	GGGCTTCCCCGATAAACCCAATATTTTTCTAGCTAGTAGCACCAAAATTATATACTACGT
A_09_P009301	8193.48	493.951	7846.73	452.672	1.04419	0.51015	FBtr0086618	CG15083	ATTGTCGGGGAAGAGCCCACCGTTCGTTCATCTCAGTGTTTGCAATAAAATGCTTTGTTT
A_09_P009306	6844.55	934.773	6750.5	957.241	1.01393	0.897019	FBtr0086628	CG15099	AACTGTTGATAGTTGATCCCAAGTCGATGTGAGTAAGAGATGTGCGTTAACGACAAACTG
A_09_P009311	9463.44	369.188	8493.24	63.5527	1.11423	0.148878	FBtr0086627	CG15100	CATCTCCCATAAGTTTTGCGTTTGCATTTAACAACCTTTTGTATTTATTCGAAGTATGGC
A_09_P009316	2532.24	54.2474	2417.24	177.108	1.04757	0.567675	FBtr0086619	CG15084	GGATTACTCCTCCTCAGACAATGATTCCAACGGCTGATTTTATAATGCTTTCTTTATAAA
A_09_P009321	36666.5	2497.03	29495.4	1077.2	1.24312	0.120811	FBtr0273238	CG18190	TAATGAGGATAATGGTGATGAAGGCGCCGAACACGCGGATCCCAATGACGGATTATATTA
A_09_P009326	7140.59	1460.57	6883.81	1407.69	1.0373	0.436929	FBtr0089970	Jheh2	CTGTACGACGACTTTGTGTCTTTTGTCCAGAAAGCCAATTTCTCATAAAACAAAATTGTT
A_09_P009331	2968.53	454.405	4483.39	679.511	0.662117	0.123985	FBtr0086622	Jheh3	CCTTTGTGGGAAAAATTGGCCTACACGGCGAGAAGAGAAAATAAATTGTTTTAAGTATAA
A_09_P009341	463.185	32.3584	593.907	8.12243	0.779895	0.113736	FBtr0086566	sano	CGTTTCTAGCTGCCATCGACCCCCACAATACAGAAACAAAAACAGTAACAGAAACAGAAA
A_09_P009346	2740.91	212.306	2313.06	193.94	1.18497	0.081409	FBtr0086570	Topors	GTGGGCGTGGCCAGTTATGAATTTTAGTGTACTCAACATACAATGAACAAAAGATATCTG
A_09_P009351	49.8224	3.7404	49.0301	6.74305	1.01616	0.878644	FBtr0302494	CG18605	TCATACCGAGCTCACAAGCTAATGCACCTAACCAGGGTCAGGTGAATCAACAAACTCAAT
A_09_P009356	4213.54	294.809	6921.86	786.09	0.60873	0.0679593	FBtr0086572	tn	TTAATGTCCCTCTTTCTACGCCTAGAAATTGTGTCAATTAGCAATGGAGGAAAAGCAGCT
A_09_P009361	49.1716	2.11773	48.0244	2.38686	1.02389	0.271674	FBtr0086597	CG15115	AAGAGGAAAATCTCGATTCCAGCATTTTCCTTATGCCAGATTTTCCCGGACCTTCAGCTC
A_09_P009366	44.9311	5.76581	45.7731	5.12159	0.981605	0.874551	FBtr0086596	CG15116	TTTTGTCAAGTTTCTGGTGGATCGAAAGGGAAACATCCACAAGAGATATGGCGCCGAACT
A_09_P009371	42.0335	3.36416	42.3126	3.48251	0.993403	0.940614	FBtr0086574	CG15109	CTGGAAGATGTTTATATTTCTTGCATATGTAAGGAGTGGCGAGACCATTTTTACTTTGTA
A_09_P009376	765.022	47.3396	1031.45	115.706	0.741693	0.111666	FBtr0086593	CG15117	TTCCGCTGCATTGCCCTGTACAATATAAAATGGTTAGCTCTAGTTGATTGTATTTTTGTA
A_09_P009381	5155.78	211.452	4674.84	106.113	1.10288	0.131101	FBtr0113096	CG15118	ACTCACACATCATGCGCATGTAAGCCGACACCTTTTTGTGTAAATGAAGAAAATATATGA
A_09_P009386	4243.61	895.713	3711.29	728.199	1.14343	0.185773	FBtr0086580	CG15111	ATCAAACTGACACGTTCCAAATTTTCCGCCCTGTACAAGCAAATTAAAGCAGTCGAGGAA
A_09_P009391	594.084	24.1488	828.492	52.307	0.717067	0.0357321	FBtr0100282	CG10737	TCGCCCAATGGCAGTAGTTACCACAACAACTATAGCCTCAATGGCAATGGTAACTCGAAT
A_09_P009396	2022.47	252.139	2115.37	234.541	0.956084	0.272455	FBtr0086504	hppy	CAACTTTCCGAACAGCACATTTGTCGATTGAGTTGTATAAATATTCTACTAGATGCTAAG
A_09_P009401	2435.26	444.516	2094.6	430.885	1.16263	0.191187	FBtr0086505	CG7137	TTCCGACTTTGCGAACTGTTAAAGAAACCAAGACAGCGAATGCAATTATAGATAGTTACA
A_09_P009406	46.203	7.21353	43.3088	2.07619	1.06683	0.644302	FBtr0086511	CG7229	GGACAGCTGAGGGCCTAATCCTCATAAAGAAGTCTTATGAATTCTTGCATTTTATGTATA
A_09_P009411	4352.92	746.104	4115.13	569.808	1.05778	0.48146	FBtr0086563	CG11906	AGCAACGAGGAACTCGACTATTGCGTTCTCTTTGTATAATCAACTCTAGTAAATTTAGAT
A_09_P009416	72.5675	2.8653	58.1253	0.708659	1.24847	0.0595886	FBtr0086562	CG10476	AAGAGGTATCTTGGTCATACTTTCCAAATGTCTCTTTAAATTGGGTCGCCTGCGGGGACT
A_09_P009421	43.6227	3.17978	49.0704	4.99256	0.888982	0.0576262	FBtr0086561	CG10474	GAGTGCTCAGCGAATCCTGAGAAATCTCCTTCCGAAGACGATAGACAAGTTATTTGGTAA
A_09_P009426	73.8573	1.04132	63.5322	2.08866	1.16252	0.0618724	FBtr0300592	CG18606	TCATACTTTCCAAATGTCTCTTTAAATTGGGTCGCCTGCGGGGACACACTCTGTTCATCA
A_09_P009431	49.8087	6.03495	55.9167	6.33019	0.890765	0.412946	FBtr0086514	CG18607	TGTATCATTTACTAATGAAGGCCAAGCGCGAAGTCAATCTGTTTGAGCGCTACGACATCC
A_09_P009436	6978.21	762.501	6205.9	650.789	1.12445	0.217951	FBtr0086560	mip40	GGTCTGCAAAAACTGAAGCGTATCTAGGTGATTTTGGAAGTGGTATAGAAAATGAAAAAT
A_09_P009441	1804.55	89.3028	1850.69	136.531	0.975069	0.76899	FBtr0300283	CG7461	CGACTGGAATCTTGGATCAAAACTAGACCAATATACTTTTATACGAATTTTAAGCCCTTG
A_09_P009446	413.607	44.5408	339.897	34.3095	1.21686	0.231692	FBtr0086558	EndoB	AAGAATATTGCTTGTTACATTTAAGGCAAAACTTTGAAACACCAAGGCGCTTGATAGCTA
A_09_P009451	230.503	17.6784	257.095	31.7584	0.896566	0.4478	FBtr0334283	Rgk1	CCGGGGGTATTATTCCCAACTGTACATATTGTGTATAATTTTAGTCTTAATTTACGCTAG
A_09_P009456	46.805	3.3344	44.3419	5.75181	1.05555	0.234449	FBtr0086518	CG9975	GCAGTCGTCTTTGAAAACAAAGTTAAAACACGTGCACACTTTTAAACACCATTCCTTAAA
A_09_P009461	1367.55	97.6584	2154.22	345.998	0.634827	0.116468	FBtr0086520	CG11961	GAGAGCCGGATCTTCTAGAGAAGCTATCTAATGTATACATTTTTGTACCTTCGTAAAATA
A_09_P009466	94.6428	5.18626	169.861	2.62301	0.557179	0.029772	FBtr0086521	CG10051	GATTGTTTAGGCGGCGATGAGAATATAGACTCCAAAGTTGGCGTATCTTAATAAATAATT
A_09_P009471	471.362	65.718	708.153	115.354	0.665621	0.0144508	FBtr0086555	CG9416	GCATGGCACGTCCTAAATTGTATTAGTATTTACGATTAGAACACTGTAGTTACTACTTTG
A_09_P009476	560.708	151.047	1195.89	285.459	0.468861	0.0995091	FBtr0086522	CG10062	GACCTGGTACTTCTAAGCCAATACGATATTGATATTGCTTCTGATTTACTAATTGTAGTC
A_09_P009481	104.028	53.4405	65.6622	5.6767	1.58429	0.594013	FBtr0086523	CG10073	CTTCCTACCAACGTTACATTTTCTAAGGACTTCGATCTCGATCGCGAAAATAATTATTTT
A_09_P009486	46.2749	2.97997	45.2455	4.63212	1.02275	0.731751	FBtr0086524	CG10081	CCGACTATGCTGTCAGTATTCAGTGGCCAGCTATGTATAAGAAGTACATATTTTAATTAT
A_09_P009491	982.453	18.8141	817.932	37.1027	1.20114	0.0174039	FBtr0086525	CG11257	TTAGATATTTTGAGTCAACTGGATGTTAAGGCCAATCAAATTCACGTATTCCGCGGCTAA
A_09_P009496	2704.53	540.258	2996.36	583.923	0.902607	0.501668	FBtr0086551	cer	GGCAAAAAGGTGCCGCCAAATTAACAGAATCTCAAGTGAATCTCATTTTAAATAGACATT
A_09_P009501	60.0374	0.610194	71.1032	0.951703	0.844369	0.006441	FBtr0086534	Arl6	AGTGTGAAAATAGCAGCAGCTCTCAGATTGGAGAACATAAAGGACAAACCCTGGCACATC
A_09_P009506	64.1506	5.20673	75.077	9.00599	0.854464	0.285569	FBtr0083542	sr	CGGAAACGGAAACGACGAAAAAACTTAAAATTGAAAAATGAACCCAGTGTACTTCCTTAA
A_09_P009511	4882.12	362.421	3830.37	496.72	1.27458	0.0192853	FBtr0100508	Src64B	TAATGTGCTGATCGGAGAGAATAATGTGGCGAAGATTTGTGATTTTGGACTGGCGCGTGT
A_09_P009516	4923.11	135.112	4102.46	149.424	1.20004	0.0378153	FBtr0112835	Btk29A	GATACGAAGCGCAACAACTGACAGTCACATATAGTAACTATATTAAATGAGAAAACGGAA
A_09_P009521	833.915	52.3499	800.015	82.3182	1.04237	0.651253	FBtr0083215	srp	CGGTCTAAATCGATTGATACTTACATTTTCGTCGAATTTTAATGGTCCACTACTCGAAAT
A_09_P009526	395.383	35.9036	399.092	35.0908	0.990706	0.850849	FBtr0085557	Sry-alpha	TTAGATTGAGTGGGGCGAGCCATATTCTAAATACGCGGGCTTATCTGTATGAGATTTTTT
A_09_P009531	4440.38	383.864	3951.28	281.509	1.12378	0.195714	FBtr0085556	Sry-beta	CTCATGGGTGCATTAGCGCGCGTATGTATCATAAAATTAAATCTAAACAATTATTGACGG
A_09_P009536	3807.13	361.819	3368.42	357.442	1.13024	0.214226	FBtr0085558	Sry-delta	CGTGGTCTTGAAATAAGCTACATTGCCTACAATAAGTAATTGTTTATCTTTCCCTAGTGT
A_09_P009541	68.0897	7.11529	68.572	10.5976	0.992966	0.98008	TC224815		AGCGCGCCTATCCAAAACAATCAGAGCGAAATAAATCTAGAAAATAATCGAATCACTTAA
A_09_P009546	12524.5	915.916	12447.4	662.838	1.00619	0.930768	FBtr0070877	sqh	GTTGGTGCCAGATAACACGATTTCCCGAAAAACTCCTTTCATAAGTATTAACTCATTGAA
A_09_P009551	47.4913	2.61165	43.7505	3.97121	1.0855	0.396992	FBtr0075391	st	GCGGAAGCTGTAAATATACTTACTACGGAGCTATGAACTCATCAAATAAACAACAATGCC
A_09_P009556	158584	3601.99	145702	7657.39	1.08841	0.226383	FBtr0070289	sta	TCAGCACAGCGTTTTGTCAGGAGCCTTTTCAACGGCATAAATAAACAGCTGTTTATATCT
A_09_P009561	2293.02	63.0074	2143.99	23.8201	1.06951	0.142543	FBtr0086783	stau	GACACATAATCGTGTTATGTCATTAAAACTGAAGAAATCCCCGCCCCAAATAAAAATATG
A_09_P009566	18852.2	220.838	16558.8	1820.36	1.1385	0.335375	FBtr0085397	stg	CCGAAATCAGACCCCTTAATCATTTGTAGATGATAAGCAGAACAAAAAATGGCTAAAAAC
A_09_P009571	780.934	22.8831	786.834	55.1641	0.992501	0.935612	FBtr0087825	stil	ATCCAAACCAAATGGCAAAACGTTCAAAAACAATGCATTGATAAAAGACTAAGGCTGTCC
A_09_P009576	43.4061	6.44599	47.6448	2.20877	0.911035	0.517028	FBtr0086881	sub	TCCATTGGCATTTACCTCCAAAATAAGTTGGCTGACGGGCTCTGTGAACAAGGAATTCTG
A_09_P009581	12466.3	924.545	11310.6	110.503	1.10218	0.314664	FBtr0077822	Su(dx)	TTTACGCCGATAAATAAAACCACCTACCGTTTAGCTTCAGCTAAGCCTTTAAGAACTTAA
A_09_P009586	1096.91	89.4876	1086.04	59.0334	1.01	0.890451	FBtr0306545	su(f)	TATATATCGCCTGCGTCAGCTAAAGCGTTTCGCCAAGTCTAATTAAGAAACGTTAAAAAA
A_09_P009591	235.827	43.0468	232.384	11.6207	1.01482	0.991153	GH16848		CAAATAGAGTGGGTTATGGCCTTTGCTTGGTGGTGGGCAAAGGTCAAAACCAAAAACGAA
A_09_P009596	4238.28	364.603	3979.13	362.038	1.06513	0.337024	FBtr0082945	su(Hw)	GCTTGAATATTCAGACATCTTGCGCATTGACAAATTACCCAAAAACAAACAAACCAACAT
A_09_P009601	2264.23	82.2434	1881.35	84.2625	1.20351	0.0990403	FBtr0070120	su(s)	TTCAATAGCGCGAGTACTACATTGATTAACTAGACGTACGAACTCAAAATAAATGACATC
A_09_P009606	860.163	116.496	661.898	91.0736	1.29954	0.0612346	FBtr0082736	Su(var)3-7	CTGGACTCTGCAAGGGCCAATACAAATATTTCTTAGGAACAGGTCTTTGTAATAAAATCA
A_09_P009611	1259.66	104.831	1050.46	67.3523	1.19916	0.143547	FBtr0310385	eIF-2gamma	AAGTACTATATTTAAATGGCACGCCGTTACCCACCTGAGACATCATTGCATTGAACCTTT
A_09_P009616	11888.6	649.51	11971.8	532.078	0.993052	0.898477	FBtr0310386	eIF-2gamma	GAGTATTGTGCATCTATAGCAGAATCAGGCATTAAAAAAGCAACTAATAGGGTATACCTT
A_09_P009621	19196.4	2939.12	17328.8	2902.98	1.10777	0.298978	FBtr0079635	Su(var)205	CATCGGACTTTTTTCCATAAATGTCCAGAGTCAGTGTCTGTATTTATGATAACCATTTTC
A_09_P009626	7577.4	597.161	6212.22	603.244	1.21976	0.17612	FBtr0088571	Su(var)2-10	GTCGGCTAAGCAAAGTTAATAGAGTATTTTTCGGTTTTATACCACCATTTGTCCTAATTC
A_09_P009631	4259.68	55.4828	3551.6	193.247	1.19937	0.114507	FBtr0088575	Su(var)2-10	ATCAACGTCAAACAGTGAAACTGTTGACCTAACGTTAAGCGATTCAGACGACGACATGCC
A_09_P009636	804.548	69.7743	783.328	2.19897	1.02709	0.755209	FBtr0299571	CG42259	GTTTAATTTGGATGCTCCGCACGACTCGACGATGCTTCACTCAAACTATCTTTTTCTGAT
A_09_P009641	209.595	6.19491	186.703	28.6706	1.12261	0.461678	FBtr0070178	su(w[a])	TTGGAACGAAAGCGAAAGGCCTTGGCCTTTCTAAATCAGATAAAAGGTGAGGGTGCCATT
A_09_P009646	55.0075	6.5918	60.8909	4.06318	0.903377	0.185983	FBtr0082563	svp	CAGATCTTTCCAAGTGAGATCCTACTAGCAGTTGTTAAAAACCAACTATAGATTTGTTGA
A_09_P009651	525.146	101.842	772.31	39.7394	0.679968	0.19581	FBtr0082564	svp	GATGCTTCTGTATGGGAAGGCCGAATTGTTGAAATACGAATGCAAAATTTAGCGAATTTT
A_09_P009656	5243.67	70.8186	5181.57	65.8533	1.01198	0.460003	FBtr0089401	sw	TGGTCGCGGTTCAACACCCATCTTAGCGAGATCAAGATGAACCAGAGCGATGAGGTCTAG
A_09_P009661	4470.83	514.979	3892.25	378.373	1.14865	0.180447	FBtr0070922	swa	CGTTAGTAACTTTCCTCCAAAGGAAAATAATCTTTTTGGCGAATTGTGTAGTGAAACGTA
A_09_P009666	4262.6	277.787	3776.71	75.4503	1.12865	0.21048	FBtr0071125	sws	CCGCACACTCGTGTAGTCTCTCTATTATTTTAGGCAACAAATCTTTTGTTTAATGGTCGG
A_09_P009671	223.39	28.9072	234.474	22.929	0.952731	0.291431	FBtr0336727	Sxl	TCCCGAACGTGTGACCAGAGAAACTGAATATAATAAATGGCGAAAAGCAAAACAAACATA
A_09_P009676	865.269	35.516	833.968	49.0809	1.03753	0.456702	FBtr0331254	Sxl	ACCCTTGATTCATTTTGTTTCTTTTGGTATTTCACAAACAACAACAACAAAACAGCAGGC
A_09_P009681	205.348	19.1646	249.071	8.44753	0.824455	0.177063	FBtr0331251	Sxl	CAAGCTAATTTTGTTGTAATACCGAGACCGAAATGTAGGCGCAGCAACTGAATAGAATTT
A_09_P009686	6516.6	931.655	7151.76	353.07	0.911189	0.343147	FBtr0088362	Syb	AAACTTAACATTTTTACGTGTCGTAGCCGAGACCAGAGGTCCCATTAATGTGTATTGCAT
A_09_P009691	366.536	35.007	271.304	14.5055	1.35102	0.125329	FBtr0088363	Syb	CAGAAAAACAAAAGCAAAGCCAACAAAAATCATGTAATTCCGTTTCCCAATCAGCAAAGT
A_09_P009696	48742.8	8298.7	43119.3	7850.19	1.13042	0.283414	FBtr0084291	T-cp1	CCGCACATCCGCAATCCTTTCTCATCCATGCTTCAATGTATAATAAACTGATCTTCAGAA
A_09_P009701	107.966	0.943899	63.9704	2.70839	1.68776	0.0296973	FBtr0075112	term	ACGGCCCGTGTGTCGTCATCAGCAACGCCCAGCACAATAGTCCTTGTAAATTTTATTAAA
A_09_P009706	12586.4	38.3848	10552.3	567.761	1.19277	0.133878	FBtr0071679	Tbp	TCTGTACGTGTACGTTTTAAGGTCGGTAGTTCTGGAAGTCTGATCATATGAGTGGGAGCA
A_09_P009711	6967.37	871.549	7626.6	1073.57	0.913563	0.0393378	FBtr0075500	th	GCCAGTTATCGTAAGCCTACATTGTAATATTAGTTTAGTACAGCACTTCTATGCGTTATT
A_09_P009716	6944.84	69.0128	5408.55	238.155	1.28405	0.0669218	FBtr0086825	thr	GGCACTGATTAGATAGTAGTCTCCTTAGTTCGTATTTATTCTTATCGAAAATGTCTTGGT
A_09_P009721	153.673	14.4352	198.809	36.9808	0.772966	0.219994	FBtr0073219	tipE	ATGCCCATTCAAGTGCTGCAAACCGTAATGCGTAAAAACCGAAAAACAGAAATTAAATTT
A_09_P009726	7309.6	364.004	7100.93	521.579	1.02939	0.557405	FBtr0070459	tko	AGAGCCAATAGTTAATAACCACTTCCTAATCACGTTGTTCAAATGCATTGCTTCACAATC
A_09_P009731	57.642	6.0604	54.7785	5.06405	1.05228	0.715801	FBtr0343605		GCCACCGCTAAGGACTTAAAGGAAACTCTAATGCAATATGTCTACTATTAGTTGATAATT
A_09_P009736	2018.88	174.222	1874.14	58.7539	1.07723	0.467498	FBtr0079089	tkv	AATTTTTGTGCCAGCTTTTGTACGCTTTAACTAAACGAGTTAAGTCGCCCATTCTTTGAC
A_09_P009741	12693.2	3406.58	9260.73	2421.36	1.37065	0.142621	FBtr0085059	Tl	CAGATTTATGCAGACACACTCATCTACTCTGTATGCGTATGAGTACATTAAATCTAATTG
A_09_P009746	107.166	27.6593	111.874	3.02254	0.957919	0.317381	FBtr0084691	tld	AGACTCATTTAGATAAAATGAGAGGTCCAGCGAAGGGATTTAGAGTTTAATGTTTGTTGT
A_09_P009751	41.9064	1.34289	43.5289	2.99416	0.962724	0.422488	FBtr0085709	tll	AGATGTGTTTCAAATTGCATTCGCAAAAGTTTCAACTTTGCCTGTTAAATACGTCAATCG
A_09_P009756	46.9628	1.75771	51.067	1.4051	0.919632	0.135975	FBtr0089957	Tm1	TATTGCATGATTGGCGACAGCCTGGACGAGGCCTTCGTGGACCTCATTAAGGGTCTGGAG
A_09_P009761	1843.96	92.6613	4449.94	527.808	0.414378	0.0332626	FBtr0089959	Tm1	AAATTGCAGAAGGAAGTCGACAGGCTCGAAGACGAGATGATCAAAGAGATCGAGCACTAT
A_09_P009766	7378.78	580.59	6010.1	515.158	1.22773	0.109167	FBtr0089960	Tm1	ATACTTGACCTTGTACTTTTGTATTTGACGAGATGACAACTTGGACAACACACGCATTGC
A_09_P009771	3647.6	50.5468	3559.03	195.338	1.02489	0.631538	FBtr0089962	Tm1	CGCCCGCCTGACCATATGCAATATATATACGTGTATAGATTATGACGATGATAATGATGA
A_09_P009781	850.408	58.8727	992.241	132.634	0.857058	0.329446	FBtr0071654	Egfr	AGAACAAAACACCGATAGTGCATTTCTTAGACGCCTCCGCCATGCCAAATTCGAAGAGAT
A_09_P009786	10527.6	2153.16	10405.8	1906.98	1.01171	0.952091	FBtr0081287	Top2	GCAGCAAGAAAGCCACCAAGAGGAATTTACAAACGTAATATCGATGTATTAACATGTTCC
A_09_P009791	6056.42	603.269	5522.76	462.103	1.09663	0.336865	FBtr0088938	tor	GGCTGAAACAACTGCAAGCTGCAACCGAGTCAAAATTAAAGTCATGTGACGGTCTAAACA
A_09_P009796	2481.96	131.467	2826.1	48.3344	0.878227	0.151554	FBtr0100244	tra	CGTCCCCCATATTGAACATACTCCATTCGACATAATTACAAATTTATTTACATTCGTGTG
A_09_P009801	1567.98	41.2402	1363.91	120.216	1.14962	0.244336	FBtr0089619	tra2	GCATTTGGTTGGCGAACAGTTCGCAACTAGATTAATTAATTATTCACCCAAAACACCCTT
A_09_P009806	2198.18	316.198	1933.15	328.577	1.1371	0.265515	FBtr0074922	trc	TGTATCAACTTGTAATGAAACAAAGTCTTAATACATAGTGAACCCCACACACAAAACCGA
A_09_P009811	57.0602	6.90231	49.8243	3.1625	1.14523	0.338327	FBtr0070802	Gr5a	TATAATGCTGATATCGTTTGGCAGCAATCTGTACTTCATCTGCCTGCAGCTCCTCAAGAG
A_09_P009816	9866.11	1529.3	12894.7	1861.04	0.765131	0.21356	FBtr0071536	Treh	TACCTATACCAATCCTAGCTCCTCGCAACCAAATGAAGACACAAATACAATTGTTAACAA
A_09_P009821	163.662	23.7915	213.386	5.56943	0.766979	0.223092	FBtr0304120	trh	CTCTAAGAGTTCAGCTAACGTTTGTCTATTTCCGTTTCCTCCCTATTGTATATTTAATGA
A_09_P009826	998.476	124.763	744.928	104.882	1.34037	0.111067	FBtr0080078	trk	TAGCGGTTAACTTTTGCTGTGAATGTGTTATGCTATACTAGTAGCGCCATTTAATCAAGA
A_09_P009831	2769.23	104.983	6333.23	319.238	0.437253	0.00487922	FBtr0085513	trp	GCCGCGGAATCCACTTTCATAGCAATTAAATAGTTAAGTCCTTTGTTTGTGTGAATAATA
A_09_P009836	2854.45	181.587	3299.1	37.9994	0.86522	0.134221	FBtr0082947	trx	TTGGCAGCCATTCAAGACGCGCGCACTTTTTGCACGCTGTCGAGGAATTTTATATTTTTA
A_09_P009841	4068.41	85.2578	4523.23	122.108	0.899448	0.12734	FBtr0100277	trx	CAACGTCGTTGACCCGAATACATTGCTTTTAATATCATGTTTTACCTTTTGAATGCAGAA
A_09_P009846	41302	7826.01	84415.5	6117.52	0.489271	0.123988	TC257005		CAGTAGGTTGGATGTGTCAAAAGCCTTCAATAAATATTTGCCATTCAGAACATAGATGAT
A_09_P009851	47.7072	2.77012	45.1823	2.97023	1.05588	0.465979	FBtr0073582	tsg	AAGTTAAATGACTGCCACTGCTGCAAGGACTGTCTAAATTGCCTTGGCGAACTGTACATC
A_09_P009856	135.494	14.2099	133.959	10.7113	1.01146	0.881468	FBtr0085906	tsh	CTGTCTTTAAAAGTATGGCGGGCATGATTTGTTTTAACTGGACAAAGGAACAAGTATAAA
A_09_P009861	1868.36	295.844	2297.69	237.381	0.813148	0.160201	FBtr0084164	tsl	AGTGCGTAGTTAATGTTCTGCCTGTGATAGTTTTAGGTAGTTTAATTGGAACACAGTACA
A_09_P009866	1009.24	122.903	816.81	63.7742	1.23559	0.137509	FBtr0085829	ttk	ACGAAATGTTGTAAACTTAATTAACTACTAAGGCCACTTAACTAGGATCTAGGTGTAGTC
A_09_P009871	552.157	12.675	505.942	18.3096	1.09135	0.0318956	FBtr0085830	ttk	GTAGACAACAAGTAATTCCTCAGTCAAGTAAAACGTTCAAATTTGTTGCAATTCGAGAAC
A_09_P009876	6037.57	328.36	5956.03	555.396	1.01369	0.866008	FBtr0302338	tub	GTTTCTGTGACAGTTTTGTCTTGGGACAAACTGCGATCTTATGACATTTTTCGTTATTAA
A_09_P009881	51190.7	5645.47	53709.3	1878.85	0.953107	0.63245	FBtr0081639	alphaTub84B	CGATAAGTTGTGTACACAAGAATAAAATCGGCCAGATTCAGTGTTGTCAGAAATAAGAAA
A_09_P009886	9864.53	948.031	11340.1	143.633	0.869879	0.280659	FBtr0081538	alphaTub84D	GCTCCCACTCGCATGTATAAATTTTCTGCGATAATGTATAGCGAACAAAGAAGAAAATAA
A_09_P009891	114.01	14.308	155.17	7.31384	0.73474	0.063494	FBtr0082087	alphaTub85E	GGAAGATGAGGAATACTAGAGAAAACGTTGTCAACAAATGATACAGCCATTACAACTTTA
A_09_P009896	122706	892.182	110429	2833.94	1.11118	0.0885769	FBtr0086537	betaTub56D	ATGGAGTTCACCGAGGCCGAGAGCAACATGAACGATCTGGTGTCCGAGTACCAGCAGTAC
A_09_P009901	1898.74	370.09	1953.69	681.371	0.971876	0.991025	FBtr0072270	betaTub60D	TAGGGCACAATCTATTCACTTTGTATTCGTGTGCAGTACTTCTCTTGTAGTTTTATATGG
A_09_P009906	61.4473	4.0679	50.4429	3.59232	1.21816	0.089234	FBtr0082046	betaTub85D	CTCATGTTGCAATTGCTGTGATTTCTGGGTTACGAATAAATGTTGATTTATAAGCAGACA
A_09_P009911	4181.54	397.949	6622.14	688.164	0.631448	0.0917098	FBtr0300611	betaTub97EF	GGCGAGTAAAGTCCTAGAAACTATCACAACTGTAGCTGTTTTCTGTATACTATTTTGTAA
A_09_P009916	16871	957.579	17614.9	709.13	0.957765	0.345119	FBtr0071582	tud	CACCACACGATTAGCCAAGATGCTTCATTGACTTTTCATGGAAAACCAAAATGAAAGCAA
A_09_P009921	213.987	32.794	288.265	42.1268	0.742328	0.132395	FBtr0089427	ptc	GATTGTAAACGCGGCATTTATCCATGTACATTTGTTGCACGAAGACTGACTGTCTTTTTT
A_09_P009926	123.75	8.94722	151.675	9.43249	0.815888	0.0370514	FBtr0081112	tup	GCAGAAAGAAATGACGAAGTGTACCAAGGATGTTTATGAACTGTTTCGTAAAACAACTAA
A_09_P009931	89.2455	5.97333	107.29	11.892	0.831814	0.206947	FBtr0071953	twi	CTGTCACGCTTTCCATATATACGTGTCGACTAGATGATTCTAAGATGTCTAAGCCTAAAA
A_09_P009936	71430.9	16528.2	79169.1	15392.3	0.902257	0.132917	FBtr0077470	RpL40	CAGGCTGGTCTTTCTATCGACAAAACCATGGTTAACCATCTAAGTAAATATATGTACATT
A_09_P009941	77706.2	2830.54	73762.3	3821.2	1.05347	0.20004	FBtr0080016	RpS27A	CAGCAAACCAGAGGAAAAGTAATTTTGCTACATAAGATCATGTACGTTTCCAGAAATCAA
A_09_P009946	31550	586.72	30724.3	697.078	1.02687	0.361647	FBtr0073178	Ubi-p63E	TCCGTGGAGGAATCCAGGCTTAAACTAAATACATTTCCAAATAAACACAATTTAGCACGC
A_09_P009951	46.7732	2.0259	43.2181	0.707641	1.08226	0.205011	X76210	Ubx	GCCAATAAAACGTTAAGTTTTTCTTGCCGTGCTATCCAGGAATAAAATTTTCAGTGGAAA
A_09_P009956	171.788	26.2154	144.678	14.2019	1.18738	0.373745	FBtr0077259	unc	AATCTAGCACGGAGGTTTCGTACAGCCAGGCGTTCTGGAAACGCATAAACCTGTAAAAAA
A_09_P009961	1061.87	419.254	1477.42	557.575	0.718731	0.55555	FBtr0079486	Uro	GGAAGAACATCAATAGTCACCTGTAGATCGATCTCTGATGTAGTAAATCTAAATCAATCT
A_09_P009966	759.624	106.725	705.963	125.743	1.07601	0.576374	FBtr0078063	ush	TTACTCGCTGTTCCCCATAAAGCGAGCAATTCTAACTGTGTAATTTAAATGAGTACATTA
A_09_P009971	2530.61	245.121	2125.22	213.622	1.19075	0.174098	FBtr0070346	usp	CTCGACGTTTATGTCCCAGTAAACGAAAAACAAACAAAATCCAAAACTTGAAAAGAACAC
A_09_P009976	1523.8	487.328	2575.79	855.107	0.591586	0.207847	FBtr0073386	v	TGGCTATGCGTTGTTTGTTCTGCCTACTGTTTTGTCGTTTTGGTGTAATAAAATTACTTG
A_09_P009981	3957.76	863.315	3342.02	590.394	1.18424	0.0320431	FBtr0074142	vap	CAAGCTGAAGTATCGCGAGATGATCAGCTAAAATCAATTGCGAGGAGAGCGGATAATAAA
A_09_P009986	19188.1	1162.64	16597.9	973.958	1.15606	0.158283	FBtr0304854	vas	CCAATGTCGAGGAAGAAGAGCAATGGGATTGAAATGTATGGACATAGATTTCAAATAATT
A_09_P009991	151.249	8.91137	226.35	12.5978	0.668207	0.0220939	FBtr0087785	vg	CGGCGTAATTTGATTTTGTAAGTTTAGCATCCCATATCAGCAATTTAGACACACATACAA
A_09_P009996	1223.59	20.4974	1084.4	78.9142	1.12836	0.240733	FBtr0072037	vir	TCCTAAGATGCCCGCTGGGCAGCTGAATTCCAATACTTAATAGTGTGTGTTGCTTTCGTA
A_09_P010001	691.545	99.764	845.132	79.9925	0.818268	0.290546	FBtr0081347	vls	CGGAATGGTTTGCTGAAGAGTCATTCTTACATTTAACACTTATAGTTACTGAACAGTTAC
A_09_P010006	78968.9	8119.85	31084.7	4468.03	2.54044	0.0349944	FBtr0079239	Vm26Aa	CCGACTGCCGAGAAACATAAGCTTTGATGGATTTGACAAAAAATATACCCAAAAATATGT
A_09_P010011	33396.1	7666.59	11777	1334.14	2.83572	0.0580423	FBtr0079171	Vm26Ab	CTTTAAGGATCGAAACGAATCTGACTTGACATCTGAACCTAAGAATAAAGTAATGCTTTC
A_09_P010016	3430.86	771.639	442.8	71.8338	7.74811	0.0108431	FBtr0080521	Vm34Ca	TGCTACCAACAGTCTAAGAAATCATCAACCAATCAACATGAAGTGCATCGCCATCGTCTC
A_09_P010021	181.827	17.458	185.972	7.58597	0.977713	0.765562	FBtr0077082	vn	GGCTAGGCGTAAAGCAAGAAAGTGCGTAGAGATTATTTTTAGTTATTTTAAGTGGCAAAT
A_09_P010026	180.639	9.30171	203.284	8.84743	0.888605	0.0569754	FBtr0070110	vnd	CTGGATATCAGACCAATGCCCATGACAAAAGAAAGCTACATTTCCTTCTAAATAAAAATC
A_09_P010031	51.5578	3.14828	48.8899	3.0679	1.05457	0.481142	FBtr0070490	w	TATCGCTGTGACACATACTTTCTGGGCAAAACGATTGCCGAATTGCCGCTTTTTCTCACA
A_09_P010036	309.012	51.2001	219.002	13.512	1.411	0.181295	FBtr0075133	W	TTGGTGCCAAAACAGTGACAGATAATTAAATGTCTATGAACCCGTGTATTTCGCATATTA
A_09_P010041	286.76	26.2047	255.253	23.5868	1.12343	0.0803023	FBtr0302731	wb	GAACTGCCATTTAGCTTGTATTCATTGTAGCACCTATGCTTATGTAATATTTCCAGACTA
A_09_P010046	278.276	77.7107	209.178	0.38162	1.33033	0.411094	FBtr0086510	wbl	GTCGGATCTCGACAGAAACATGTGAATGTACAATTTATACGAATTATAAGTCTATCATCC
A_09_P010051	46.3965	3.82989	50.8723	4.55703	0.912019	0.020867	FBtr0079432	wg	AGGGCTGGAAAACATTTGGAATGCAACAGTAAAAATTCCACTATTGTTTTTCCATTTCCA
A_09_P010057	1115.62	22.7339	1837.41	61.4071	0.607168	0.00681396	FBtr0074520	wupA	GAAATATGATCTTGAGTATGTTGTTAAACGCAAGGATGTTGAGATCAACGATCTCAATGC
A_09_P010061	3813.17	42.307	8466.47	495.048	0.450385	0.0276328	FBtr0074523	wupA	GCCATATATATGTGTCCACAATGGATTTGATCAGAAATGAAGTCAATAAACAACAACAGC
A_09_P010066	5531.34	204.816	14265.4	589.916	0.387744	0.0018204	FBtr0074524	wupA	GAAAAAAGACTGGGAGATCAACGATCTCAATGCCCAAGTTAACGATCTTCGCGGCAAGTT
A_09_P010071	44.0964	2.84265	42.2535	1.62204	1.04362	0.228027	FBtr0070071	y	GAAGGTTAAGAGTTTACGCAATTTTCTTGAGCGGAAAAAGCGGAAAAAATGTAAGTATGC
A_09_P010076	48391.2	1618.04	48840.3	4287.72	0.990804	0.924365	FBtr0071419	Yp1	CATTTAACGAGCACATCGCGAAATTCAGCAAATAAACGCTCGATAAAGAGCTTAAAAATA
A_09_P010081	97227.3	8928.59	81050.1	2034.26	1.1996	0.254336	FBtr0073821	Yp3	GCACTTTCTGATAATCAGAAAATAAAAACCCGGAATGCGTAGTTTAGCTTAGAAGTTTCA
A_09_P010086	1723.79	33.0854	1397.54	129.896	1.23344	0.179633	FBtr0082793	yrt	AATCAAAACCACAGTGAAGTCGATGCGCCGCCGAGTGAAAAGAAAACTCCGAGCAATTAT
A_09_P010091	6897.81	863.854	6107.95	976.869	1.12932	0.0828734	FBtr0070435	z	TTATACAGACACGCAATTATACTGTGGGCGTGGCCAGCTAATCCACGATGAAAACTTAGG
A_09_P010096	45.7773	11.581	43.1818	5.7924	1.0601	0.807918	FBtr0075549	Z600	AACCGATGTAATCACCTTAGTCATAAGCATCATTGATTTCAAATCGTACAGTCACAATTC
A_09_P010101	95.6309	1.93786	87.9223	4.62542	1.08768	0.233398	FBtr0081670	zen	AGAAAGCTGAGCGTTAATCACATGAACCCGTGCGTAACCTCCTACAATTATCCCAACTAA
A_09_P010106	45.2373	7.4314	43.6871	4.73354	1.03548	0.30044	FBtr0081671	zen2	CGAATAGCTCTTCTGCTTCATCGTCGGATATTTTGGATGTTGACTATGACTTTATTCAAA
A_09_P010111	730.814	25.9322	720.318	46.9971	1.01457	0.775718	FBtr0072397	uzip	TCCCAAGGCTTCTTCTTTAACACGCATGCAAGCGAAAGCGAATTTAAATGATCATTAAAA
A_09_P010116	2666.16	245.217	3222.51	478.341	0.827356	0.310953	FBtr0074748	Zw	GGATACTCCTCTCTGTCCGCACGTACATGTACATACATACATATATATGTATATATACAT
A_09_P010121	29273.2	1331.36	25232.4	1206.56	1.16014	0.0805795	FBtr0074210	Prosalpha4	GCCCACATTCTGTCTGCTCATTGTAGCCAACCTGATTTGACTTGGAAAACGATTCAAATT
A_09_P010126	2529.63	108.865	2302.46	178.225	1.09866	0.134815	FBtr0110910	Dhfr	TGCAGGAGGAGAATGGCATTAAATTCGAGTACAAGATTTTGGAGAAACACTCATAATAAA
A_09_P010131	1764.25	140.962	1603.22	134.417	1.10044	0.361659	FBtr0072271	bs	TGTATGAGAAATGGAAAATGAGGATGATATGGATGTTCCTAAATCGCAGAGATCATGTTG
A_09_P010136	132.143	17.8401	198.745	24.6667	0.664888	0.0191469	FBtr0331737	oc	CTGGTGGTTTGGACCAGCTCAGCATATCATAAAGCTAAAACTTAATTCCAATTTCAAGTT
A_09_P010141	13502.3	1141.42	13744.6	911.769	0.982364	0.308389	FBtr0082595	Pp1-87B	CATCAGCTATTCAAACGTCCGCTTCCCGTCATTTTAAGGATGTGTTTTTTAAAAATTAAC
A_09_P010146	15870	122.993	13682.7	1050.44	1.15986	0.218593	FBtr0080051	cdc2	CAATCGGGCTTAGTTCGAAATTAACGTTCGGTATTCTCGTTTGACTTTAACTAAGAATTT
A_09_P010151	17124.4	900.047	13954.6	758.655	1.22715	0.0409398	FBtr0083922	cdc2c	GCTCGTCTGATCGTGTCCAATAGCCCCAGATCTAGCAAATTACTTGTGTTTTCTAGTATA
A_09_P010156	871.369	25.364	804.215	42.5818	1.0835	0.157789	FBtr0075322	Nrt	GAGTACGTATTCTCTAATCTTAACATTAACGAACACATAAACACACAGACACAAACAGCA
A_09_P010161	50.4634	6.40848	53.3789	4.79405	0.945381	0.326418	FBtr0084086	tin	GTTTCAAGAAGAATACATGTTGTAGTCTAAGGAAAACGCCTCATAGTTCTAGTTCTTTGT
A_09_P010166	5509.81	92.6035	11392.3	1099.01	0.483642	0.053403	FBtr0083078	Tm2	AACCAGCGCGTGGAGGAGTTCAAGCGCGAGATGAAGACCCTGTCCATCAAGTTGAAGGAG
A_09_P010171	98.0699	36.8638	309.062	47.5427	0.317315	0.169171	FBtr0084682	nAChRbeta2	GCAACGATTTATGTCTAAGTGTTTATCATCCTGCAATGCTGTAAAACCGAATTAGCTATA
[truncated: 30,163 more rows]
