# Supplementary material for: Phenotypic characterization of SETD3 knockout Drosophila
Source: PLoS One. 2018 Aug 1;13(8):e0201609. doi: 10.1371/journal.pone.0201609 (PMC6070285; doi:10.1371/journal.pone.0201609)
Supplement: S2 Table — This table contains all microarray probes whose expression was at least 2 fold different between control and dSETD3 KO flies with a p-value smaller than 0.05. (XLSX) [file pone.0201609.s005.xlsx]

## Sheet: Sheet1
ProbeID	dSETD3 KO	SD (dSETD3 KO)	Control	SD (Control)	dSETD3 KO / Control	Log2(dSETD3 KO / Control)	p-Value (dSETD3 KO / Control)	TargetID	Symbol
A_09_P043221	5301.13	732.191	47.9876	1.95152	110.469	6.78749	0.0115199	FBtr0087784	Aats-asp
A_09_P030341	6346.51	3927.53	158.707	124.685	39.9888	5.32153	0.0469902	FBtr0071201	Cp7Fb
A_09_P029881	6957.68	365.55	290.359	46.1592	23.9623	4.58269	0.0175139	FBtr0087111	CG5210
A_09_P048606	3069.61	387.697	134.376	38.2932	22.8434	4.5137	0.0188983	FBtr0079240	Vm26Ac
A_09_P064071	1182.53	282.949	56.2287	4.14132	21.0308	4.39443	0.0375489	FBtr0079510	Tep2
A_09_P199915	2686.34	381.322	134.824	2.87313	19.9247	4.31649	0.0188243	FBtr0087871	CG8768
A_09_P030176	8658.72	2138.35	435.188	166.94	19.8965	4.31444	0.0193889	FBtr0080216	Vm32E
A_09_P069471	2408.65	295.834	126.002	20.0081	19.116	4.25671	0.025336	FBtr0083836	CG4390
A_09_P147930	1091.58	26.2816	63.0448	1.39944	17.3144	4.1139	6.96365e-05	FBtr0087575	RpS23
A_09_P021871	820.232	177.92	50.6336	1.74667	16.1994	4.01786	9.77511e-05	FBtr0080147	CG16743
A_09_P000031	3287.47	776.862	210.485	92.2615	15.6185	3.96519	0.0340997	FBtr0089418	Cyp12d1-d
A_09_P020911	2575.69	1383.87	167.591	89.8854	15.3689	3.94194	0.0402175	FBtr0079684	CG13091
A_09_P206315	713.275	14.1898	48.2694	3.60557	14.7769	3.88528	0.0077183	FBtr0088594	CG30343
A_09_P007031	1549.66	219.3	117.858	10.3031	13.1485	3.71683	0.0252846	FBtr0087871	CG8768
A_09_P058636	1300.16	374.211	104.881	27.7893	12.3965	3.63187	0.0124746	FBtr0089419	Cyp12d1-p
A_09_P067826	1005.32	270.906	83.767	9.24162	12.0014	3.58514	0.00128038	FBtr0071009	CG4593
A_09_P008036	1674.02	453.627	154.131	23.5173	10.861	3.44109	0.00155704	FBtr0087349	CG8204
A_09_P167250	2297.82	254.95	255.674	24.5739	8.9873	3.16789	0.00246365	FBtr0086669	GstE1
A_09_P052266	14074.3	2842.28	1712.79	420.231	8.21718	3.03864	0.0127575	FBtr0080521	Vm34Ca
A_09_P050788	4450.31	364.431	566.197	23.4981	7.86001	2.97453	0.00446434	SD01615
A_09_P176110	2064.62	43.2283	264.886	6.64531	7.79436	2.96243	0.000160702	D17529
A_09_P010016	3430.86	771.639	442.8	71.8338	7.74811	2.95384	0.0108431	FBtr0080521	Vm34Ca
A_09_P109975	4935.05	313.073	640.049	133.216	7.71044	2.94681	0.0313494	FBtr0078200	isoQC
A_09_P146570	15384.6	1813.77	2022.96	120.133	7.60501	2.92695	0.00796508	TC247883
A_09_P123571	3799.82	61.1785	504.579	4.75977	7.53068	2.91278	0.000237299	RE20516
A_09_P055051	501.331	53.2284	71.5829	5.9136	7.0035	2.80808	0.0025426	FBtr0076130	CG11652
A_09_P044041	4131.66	975.831	600.262	91.1418	6.88309	2.78306	0.0296304	FBtr0086701	Pepck
A_09_P197650	1144.1	76.2392	167.765	25.6065	6.81966	2.7697	0.0157058	FBtr0088492	CG30001
A_09_P006666	7725.32	1238.48	1161.85	27.5039	6.64913	2.73317	0.0346422	FBtr0087982	CG18343
A_09_P009081	2206.14	887.316	337.335	122.547	6.5399	2.70927	0.042401	FBtr0086662	IM1
A_09_P005646	306.448	27.4022	48.7901	4.17916	6.28094	2.65098	0.00393247	FBtr0088591	Cyp4p2
A_09_P132575	585.597	103.719	93.433	5.1551	6.26756	2.6479	0.0291179	RE33588
A_09_P045466	1120.21	117.065	204.19	22.2402	5.48609	2.45578	0.0039511	AF171842
A_09_P111335	244.593	34.0865	45.2196	0.707594	5.40901	2.43536	0.0351851	FBtr0087522	CG18327
A_09_P067976	259.838	34.0652	52.9511	2.33851	4.90712	2.29488	0.0183431	FBtr0071087	Ir7c
A_09_P009096	1901.01	337.118	389.573	76.6602	4.87973	2.2868	0.00759972	FBtr0086669	GstE1
A_09_P138000	6168.47	906.739	1267.71	84.5295	4.86583	2.28269	0.0185621	TC228537
A_09_P007486	1552.97	428.641	319.92	82.5207	4.85423	2.27924	0.0151756	FBtr0087609	St4
A_09_P225190	486.986	70.8129	101.035	3.53974	4.81998	2.26903	0.032407	JV225197
A_09_P021486	2270.98	467.634	492.07	47.1587	4.61515	2.20638	0.030484	FBtr0079988	CG4972
A_09_P216375	30506.3	2807.7	6613.53	288.652	4.6127	2.20561	0.00933734	FBtr0087754	CG4734
A_09_P007521	11516.3	1277.31	2599.12	134.972	4.43086	2.14759	0.015002	FBtr0087583	Rcd1
A_09_P137505	344.232	81.7967	78.141	6.59416	4.40526	2.13923	0.0493868	FBtr0079925	Cyp4e3
A_09_P058031	272.927	44.1968	62.9822	4.25735	4.3334	2.1155	0.0449223	FBtr0071678	CG30285
A_09_P090045	552.359	50.0313	127.53	10.962	4.3312	2.11477	0.00366236	FBtr0290240	CG31759
A_09_P057296	819.36	19.2683	191.249	10.3864	4.28425	2.09904	0.00565145	FI07242
A_09_P214740	4474.31	412.869	1063.56	111.512	4.20694	2.07277	0.00501974	TC228443
A_09_P214620	843.815	183.633	201.177	19.1458	4.19439	2.06846	0.0384844	JV222628
A_09_P048601	7564.87	1336.84	1812.63	422.97	4.17343	2.06123	0.0246957	FBtr0079238	psd
A_09_P060761	1980.45	29.9086	475.199	69.3148	4.16762	2.05922	0.0438368	FBtr0085342	CG1951
A_09_P128695	5406.54	945.523	1297.98	277.954	4.16536	2.05844	0.0205002	FBtr0079238	psd
A_09_P074451	658.571	145.291	159.376	19.9827	4.13218	2.0469	0.0300605	FBtr0082651	CG6188
A_09_P101390	235.005	22.7773	56.9465	2.37573	4.12677	2.04501	0.0130555	FBtr0079243	CG9486
A_09_P017551	296.5	66.4265	71.9934	16.4769	4.11843	2.04209	0.0250782	FBtr0304612	CG33337
A_09_P079336	234.053	20.0098	59.0369	3.78051	3.96452	1.98715	0.00410432	FBtr0085194	RpS10a
A_09_P066216	1465.85	159.126	374.388	61.0837	3.91532	1.96913	0.0246366	FBtr0077168	Aats-ala-m
A_09_P007246	19952.2	1579.24	5100.43	688.652	3.91186	1.96785	0.0137972	FBtr0087754	CG4734
A_09_P189750	13911.3	2021.18	3829.71	134.767	3.63248	1.86095	0.0402841	FBtr0310669	Rcd1
A_09_P130780	562.56	124.215	154.976	31.333	3.62998	1.85996	0.0268802	FBtr0082651	CG6188
A_09_P220250	155.59	17.559	43.2181	2.12293	3.60011	1.84804	0.0181652	TC253919
A_09_P149115	14944.6	224.607	4170.32	95.4698	3.58356	1.84139	0.000611924	FBtr0070982	RpL17
A_09_P148805	144.833	7.32334	40.5947	1.58719	3.56779	1.83503	0.00174187	FBtr0088591	Cyp4p2
A_09_P052011	158.537	9.72451	44.7192	2.83042	3.54518	1.82586	0.00243044	U03292
A_09_P180905	1203.31	144.328	340.28	17.0056	3.53624	1.82222	0.0212682	FBtr0087871	CG8768
A_09_P046876	129610	15660.7	37191.2	7894.3	3.48496	1.80114	0.0337745	FBtr0080521	Vm34Ca
A_09_P008231	2558.22	178.644	746.845	73.5435	3.42536	1.77626	0.00412031	FBtr0303860	CG42837
A_09_P103955	392.688	82.3577	115.047	9.7471	3.41329	1.77116	0.0482762	FBtr0306945	CG43343
A_09_P063851	276.272	8.73261	82.3781	11.0089	3.35371	1.74576	0.0394784	FBtr0079241	CG13998
A_09_P020026	1172.78	181.654	350.475	38.9609	3.34627	1.74255	0.026339	FBtr0079263	CG9547
A_09_P030526	342.374	46.5206	102.796	9.40868	3.33061	1.73579	0.0172654	FBtr0079925	Cyp4e3
A_09_P043736	396.956	25.9984	119.395	14.5396	3.32473	1.73324	0.0163033	FBtr0083890	MtnB
A_09_P063221	12802	1641.68	4081.44	419.506	3.13664	1.64922	0.0172424	FBtr0084913	CG14545
A_09_P060981	30501.5	4477.15	9968.45	930.345	3.05981	1.61344	0.0230883	FBtr0085450	Obp99a
A_09_P176625	540.639	36.8657	178.834	15.3127	3.02314	1.59605	0.00590685	TC245475
A_09_P101755	4548.13	494.64	1568.11	74.035	2.90039	1.53625	0.0222735	FBtr0112379	Rpb12
A_09_P145095	861.927	115.88	298.782	24.3051	2.88481	1.52847	0.0198472	FBtr0343653	RpL7
A_09_P010581	1036.22	64.4558	360.075	57.6462	2.87778	1.52496	0.0223139	FBtr0087829	Galphaq
A_09_P069176	1124.04	181.922	398.014	28.1078	2.82412	1.4978	0.0347498	NM_142545	CG3734
A_09_P045196	4841.64	168.299	1737.96	51.4911	2.78581	1.4781	0.00113946	FBtr0087840	spt4
A_09_P020431	660.661	44.098	245.72	10.7435	2.68867	1.42689	0.00797618	FBtr0302518	CG13793
A_09_P196230	126.653	13.0409	48.581	0.353882	2.60704	1.38241	0.0474789	FBtr0333122	CG43085
A_09_P111765	765.725	46.7244	294.17	27.9429	2.60301	1.38018	0.0120507	EC215031	snoRNA:U3:54Aa
A_09_P065696	308.877	16.5959	120.011	1.57693	2.57374	1.36387	0.0185405	FBtr0110911	Mt2
A_09_P010006	78968.9	8119.85	31084.7	4468.03	2.54044	1.34508	0.0349944	FBtr0079239	Vm26Aa
A_09_P107930	1746.37	58.6012	697.567	54.6385	2.50351	1.32395	0.0176467	FBtr0329867	CG11825
A_09_P017661	354.365	67.1916	142.721	15.1416	2.48292	1.31204	0.047728	FBtr0088260	CG33474
A_09_P057631	112.225	10.0458	45.8039	4.78383	2.45011	1.29285	0.0137782	FBtr0087168	CG30098
A_09_P000621	1630.85	134.695	669.648	153.781	2.43539	1.28415	0.0211173	FBtr0091775	CG33774
A_09_P153370	3765.62	447.743	1566.53	218.691	2.4038	1.26532	0.0226435	FBtr0085450	Obp99a
A_09_P177085	1704.47	203.308	712.351	71.2415	2.39274	1.25866	0.0170547	FBtr0085245	Sce
A_09_P106050	7407.84	157.913	3156.68	101.209	2.34672	1.23065	0.00212955	SD27051
A_09_P006106	3239.29	11.2833	1396.42	80.6382	2.31971	1.21395	0.0302823	FBtr0088316	CG11825
A_09_P033581	216.595	9.51927	94.2925	9.47827	2.29705	1.19978	0.0275561	FBtr0110866	CG4998
A_09_P176590	303.092	31.6056	133.163	22.2483	2.2761	1.18656	0.0408461	FBtr0329868	CG11825
A_09_P050756	36800.6	6580.39	16276.1	2287.84	2.26103	1.17698	0.0417219	FBtr0343708	CG34166
A_09_P078811	1685.51	154.934	747.713	21.5231	2.25423	1.17263	0.0468568	LD34211
A_09_P021011	329.584	38.3822	147.295	18.389	2.23757	1.16193	0.0296836	FBtr0079784	CG13101
A_09_P008356	848.832	161.668	380.133	73.5903	2.23299	1.15897	0.00585977	FBtr0087157	CG4398
A_09_P115905	183.365	8.25702	82.2445	1.6606	2.22952	1.15673	0.0093016	FBtr0075194	CG6034
A_09_P048856	501.167	170.693	226.169	50.3876	2.2159	1.14789	0.0125488	FBtr0083771	Ino80
A_09_P008101	11952.7	2540.95	5439.92	1154.8	2.19723	1.13568	0.0202424	FBtr0087268	CG8314
A_09_P065061	3486.61	538.698	1617.45	242.51	2.15562	1.1081	0.00328617	FBtr0088360	JhI-1
A_09_P050466	272.553	4.59301	126.455	7.02474	2.15534	1.10791	0.0208446	FBtr0346265	Khc-73
A_09_P017636	96.1694	14.5539	45.2111	5.79374	2.12712	1.0889	0.0014685	FBtr0301048	CG33465
A_09_P035136	178.235	13.9977	84.27	4.84865	2.11505	1.08069	0.0136046	FBtr0078221	ZnT77C
A_09_P176365	104.856	3.45535	50.1329	1.31	2.09155	1.06458	0.00209116	BP554435
A_09_P184020	133.065	6.53299	64.8253	0.0798581	2.05266	1.0375	0.0306471
A_09_P188325	164.625	8.73228	80.2066	0.0633522	2.05252	1.03739	0.0331877	FBtr0343617	Ca-beta
A_09_P193040	93.4503	10.9255	46.0246	3.26135	2.03044	1.02179	0.0302685	TC241596
A_09_P057081	317.481	46.4076	156.584	12.7024	2.02755	1.01973	0.0221412	FBtr0085217	CG12880
A_09_P194025	203.883	5.3653	100.619	1.52335	2.02629	1.01884	0.00298864	FBtr0086701	Pepck
A_09_P144220	14520	492.258	29100	1583.19	0.498968	-1.00298	0.00848857	FBtr0080906	Mhc
A_09_P188085	12209.2	1264.12	24474	2178.2	0.498864	-1.00328	0.0199187	FBtr0080906	Mhc
A_09_P194430	5164.84	590.368	10358.7	1029.58	0.4986	-1.00404	0.02404	U11691
A_09_P050881	740.684	48.1761	1487.34	177.479	0.497993	-1.0058	0.0358203	SD08734
A_09_P030021	4418.7	248.58	8889.13	672.021	0.49709	-1.00842	0.0497047	FBtr0336651	Strn-Mlck
A_09_P190395	781.541	16.3203	1577.4	63.2138	0.495461	-1.01316	0.00720795
A_09_P069996	1172.71	110.822	2368.56	241.79	0.495115	-1.01416	0.0194104	FBtr0084139	CG6656
A_09_P152650	258.927	1.03684	523.402	11.9133	0.4947	-1.01538	0.0118701	FBtr0080558	CG16885
A_09_P183665	1773.44	121.434	3591.03	94.4858	0.493853	-1.01785	0.0238083	FBtr0309247	Ggamma30A
A_09_P021151	1031.79	60.6285	2094.98	169.429	0.492505	-1.02179	0.0192362	FBtr0079861	jp
A_09_P056551	4726.49	627.008	9596.89	1308.61	0.492503	-1.0218	0.0345092	FBtr0088709	PGRP-SC2
A_09_P028371	737.845	169.168	1500.71	381.703	0.491666	-1.02425	0.0404447	FBtr0072824	CG12105
A_09_P024611	1745.84	235.877	3557.45	430.145	0.490757	-1.02692	0.0182517	FBtr0089030	Tsp42Ej
A_09_P014926	447.821	61.2066	913.39	114.008	0.490284	-1.02831	0.0228941	FBtr0074953	serp
A_09_P010561	1430.5	315.605	2918.41	607.751	0.490164	-1.02866	0.0457941	FBtr0072633	LysP
A_09_P041461	523.186	56.1993	1074.41	123.215	0.486952	-1.03815	0.0341771	FBtr0084949	boss
A_09_P053556	3905.73	462.696	8022.29	803.21	0.48686	-1.03842	0.0186678	FBtr0076854	CG8562
A_09_P051046	1895.71	156.577	3899.09	444.909	0.486194	-1.04039	0.0239265	RH49358
A_09_P043861	1020.53	80.513	2101.53	107.874	0.485615	-1.04211	0.0138996	FBtr0079436	ninaC
A_09_P131130	1723.53	20.9257	3550.59	102.677	0.48542	-1.04269	0.00657136	FBtr0301267	inaF-D
A_09_P126350	2045.41	118.659	4219.95	458.845	0.4847	-1.04484	0.0300382	FBtr0345635	CG17571
A_09_P015476	1207.21	148.021	2492.46	443.709	0.484343	-1.0459	0.0338158	FBtr0077032	CG32407
A_09_P002426	1259.73	276.613	2603.44	602.183	0.483871	-1.04731	0.0155101	FBtr0111189	CG40485
A_09_P123325	1177.43	9.30878	2437.85	84.9904	0.482979	-1.04997	0.0160377	FBtr0077032	CG32407
A_09_P194255	967.929	37.4815	2006.91	141.318	0.482299	-1.052	0.0146442	FBtr0333193	CG9297
A_09_P147070	3723.25	64.6839	7732.22	59.5994	0.481524	-1.05432	0.00289223	FBtr0086102	TpnC41C
A_09_P225000	31455.2	2937.56	65359.9	1693.6	0.481261	-1.05511	0.0428868	FBtr0089747	Mlc2
A_09_P090260	201.682	8.47817	419.124	16.6223	0.481198	-1.0553	0.00315526	GM09276
A_09_P065401	117.373	4.60255	244.103	16.2345	0.480836	-1.05638	0.0476662	FBtr0080557	CG16884
A_09_P051236	35540.8	2732.27	74257.3	3827.37	0.478617	-1.06306	0.0123495	FBtr0089747	Mlc2
A_09_P116335	263.037	7.19556	550.263	14.6312	0.47802	-1.06486	0.00133901	FBtr0089913	salm
A_09_P041696	1307.01	179.642	2740.63	357.928	0.476903	-1.06823	0.0177319	FBtr0085778	chp
A_09_P000126	1052.75	112.593	2207.49	278.908	0.476899	-1.06825	0.0322691	FBtr0091473	CG33521
A_09_P090240	1099.6	108.535	2305.75	242.74	0.476893	-1.06826	0.0187567	GM07634
A_09_P017076	1024.13	39.6165	2148.98	146.756	0.476563	-1.06926	0.0237349	FBtr0332346	dp
A_09_P126685	6252.29	393.302	13124.1	606.454	0.476397	-1.06976	0.00760869	FBtr0336897	wupA
A_09_P006826	1766.24	37.6525	3707.6	6.36971	0.476382	-1.06981	0.0123722	FBtr0087956	CG13155
A_09_P022576	1586.13	207.416	3329.86	437.538	0.476335	-1.06995	0.00350166	FBtr0080464	CG16826
A_09_P028546	915.378	56.4063	1921.89	189.668	0.476291	-1.07009	0.0205299	FBtr0072786	Cpr62Bb
A_09_P222850	1682.98	45.2486	3538.93	45.1528	0.475562	-1.07229	0.00448474	FBtr0086102	TpnC41C
A_09_P029646	3408.16	161.15	7180.62	235.855	0.474632	-1.07512	0.000985506	FBtr0086102	TpnC41C
A_09_P046606	312.565	42.5942	659.105	47.8035	0.474227	-1.07635	0.0400324	FBtr0345145	verm
A_09_P013266	1068.59	4.44245	2254.73	170.582	0.473934	-1.07724	0.0450641	FBtr0077446	ine
A_09_P195605	2741.3	215.091	5785.01	689.431	0.473863	-1.07746	0.02634	U11691
A_09_P160670	415.67	8.45009	881.425	69.1763	0.471588	-1.0844	0.0355797	BI352689
A_09_P058076	982.941	229.318	2084.86	544.145	0.471465	-1.08478	0.0398558	FBtr0071528	RIC-3
A_09_P208830	51.6272	2.19731	109.743	0.356349	0.470435	-1.08793	0.0245798
A_09_P138060	583.435	51.7263	1243.15	48.4291	0.46932	-1.09135	0.0262646	FBtr0343742	CG33301
A_09_P219335	1083.85	87.8682	2310.18	34.02	0.46916	-1.09185	0.0418523	FBtr0345532	Mp20
A_09_P049216	933.318	88.6495	1992.22	91.2864	0.468481	-1.09394	0.0257663	FBtr0304056	jp
A_09_P015336	1152.14	19.5971	2472.61	83.2041	0.46596	-1.10172	0.0236273	FBtr0340707	CG43078
A_09_P072181	2862.7	254.37	6150.6	687.972	0.465434	-1.10335	0.0286816	LP08709
A_09_P044231	3834.36	261.336	8251.02	571.294	0.464714	-1.10559	0.00796122	FBtr0076593	Prm
A_09_P070981	132.111	2.58196	284.449	26.6127	0.464444	-1.10642	0.0463777	FBtr0110794	CG13606
A_09_P011621	1017.5	205.703	2193.87	501.912	0.463794	-1.10844	0.0397597	FBtr0089355	lola
A_09_P044591	1379.41	73.4929	2988.61	280.473	0.461555	-1.11543	0.0200092	FBtr0100376	sdt
A_09_P188766	87.6237	8.73778	190.122	4.62004	0.460881	-1.11753	0.0461126	TC244689
A_09_P074866	3333.75	128.663	7259.34	411.278	0.459236	-1.12269	0.00645508	FBtr0082828	CG9297
A_09_P059641	9635.6	2572.95	21000.3	5124.7	0.458832	-1.12396	0.00697641	FBtr0084126	CG31343
A_09_P160915	368.952	56.6014	809.599	137.626	0.455721	-1.13378	0.0412404	FBtr0333484	tutl
A_09_P003981	2016.79	169.372	4429.18	462.021	0.455342	-1.13498	0.020855	FBtr0344204	CG43729
A_09_P032661	50513.9	782.083	111215	5864.28	0.454201	-1.1386	0.0195475	FBtr0113713	Scp1
A_09_P033186	1094.71	41.2574	2410.25	55.5609	0.45419	-1.13863	0.00298529	FBtr0301267	inaF-D
A_09_P124660	265.03	24.6309	585.946	25.3067	0.452311	-1.14461	0.0245436	FBtr0084853	CG10553
A_09_P010061	3813.17	42.307	8466.47	495.048	0.450385	-1.15077	0.0276328	FBtr0074523	wupA
A_09_P045821	5961.88	216.03	13248	1302.79	0.450021	-1.15194	0.0338045	FBtr0336652	Strn-Mlck
A_09_P010206	1603.78	43.4445	3568.84	275.665	0.449386	-1.15397	0.0260562	FBtr0073853	up
A_09_P069641	16667.1	1533.47	37098.3	1504.21	0.449268	-1.15435	0.00971266	FBtr0083935	CG4000
A_09_P220155	2762.37	255.91	6157.17	591.607	0.448643	-1.15636	0.0136829	FBtr0344204	CG43729
A_09_P079766	158.096	17.4729	352.89	18.2426	0.448002	-1.15842	0.0360669	FBtr0079934	obst-B
A_09_P206835	2162.66	24.5892	4846.07	439.737	0.446271	-1.16401	0.0475288	FBtr0091472	CG33521
A_09_P035066	75.4753	7.83014	169.148	29.5911	0.446209	-1.16421	0.0369295	FBtr0078191	zye
A_09_P038581	336.065	13.5481	755.817	34.4697	0.444637	-1.1693	0.00448282	FBtr0073891	CG1368
A_09_P068876	670.964	79.944	1512.96	119.114	0.443478	-1.17307	0.0225176	FBtr0083658	Vha100-4
A_09_P015261	2950.38	210.458	6702.94	854.4	0.440163	-1.18389	0.0431192	FBtr0332119	zormin
A_09_P053336	202.625	5.70104	460.865	8.90498	0.439662	-1.18553	0.00167634	FBtr0076894	CG14820
A_09_P030026	2092.49	441.9	4763.36	1061.81	0.439288	-1.18676	0.00689553	FBtr0336648	Strn-Mlck
A_09_P053151	18327.5	636.908	41847.5	2317.89	0.43796	-1.19113	0.0133991	FBtr0077066	CG10472
A_09_P009831	2769.23	104.983	6333.23	319.238	0.437253	-1.19346	0.00487922	FBtr0085513	trp
A_09_P129545	631.498	12.1529	1444.55	16.044	0.437159	-1.19377	0.00139517	FBtr0085133	CG6074
A_09_P025641	6131.96	248.581	14029.6	480.867	0.437073	-1.19405	0.00633437	FBtr0086303	CG9090
A_09_P002481	2170.86	272.464	4982.43	956.808	0.435703	-1.19858	0.0498399	FBtr0100388	Zasp52
A_09_P059396	3520.08	466.174	8095.2	1156.82	0.434835	-1.20146	0.0353488	FBtr0084127	CG31233
A_09_P212550	1096.22	86.8226	2530.84	220.113	0.433145	-1.20708	0.0100563	SD08734
A_09_P001986	119.322	9.59884	282.472	18.0601	0.422421	-1.24325	0.00842262	FBtr0086672	GstE4
A_09_P149685	5453.05	138.036	12977.5	1226.56	0.420193	-1.25088	0.0367291	FBtr0076593	Prm
A_09_P189960	2926.67	194.61	6969.95	579.868	0.419899	-1.25189	0.00884798	FBtr0333193	CG9297
A_09_P106835	808.654	29.2303	1927.32	237.2	0.419574	-1.253	0.0472924	GH02976
A_09_P103140	161.269	0.28809	387.896	4.23562	0.415752	-1.2662	0.00445902	FBtr0087822	fra
A_09_P111140	782.537	33.5521	1884.96	161.351	0.415148	-1.2683	0.017106	FBtr0084860	CG31288
A_09_P009761	1843.96	92.6613	4449.94	527.808	0.414378	-1.27098	0.0332626	FBtr0089959	Tm1
A_09_P021731	842.765	138.544	2034.93	215.233	0.41415	-1.27178	0.0475486	FBtr0080125	CG7300
A_09_P219565	9226.47	1047.36	22280.5	1037.45	0.414105	-1.27193	0.0321182	FBtr0308235	wupA
A_09_P041156	8212.88	958.316	19836	3442.91	0.41404	-1.27216	0.0397096	FBtr0082786	Act87E
A_09_P189845	1497.94	184.43	3633.33	143.72	0.412278	-1.27831	0.0433188	FBtr0336676	CG34417
A_09_P090545	1167.92	148.323	2840.69	404.752	0.41114	-1.2823	0.0232333	FBtr0086343	Obp56g
A_09_P033516	147.384	12.4418	358.837	15.2318	0.410726	-1.28375	0.036296	FBtr0075471	CG4962
A_09_P024241	6143.1	111.97	15006.6	540.715	0.409359	-1.28856	0.00435156	FBtr0086075	TpnC4
A_09_P126775	1683.89	30.6281	4124.24	449.082	0.408291	-1.29233	0.0491455	FBtr0344131	Mlc1
A_09_P198665	6920.27	506.966	16956.3	144.579	0.408124	-1.29292	0.0344301	NP029217
A_09_P078221	300.587	62.092	739.219	215.959	0.406628	-1.29822	0.0122444	FBtr0308624	scrib
A_09_P167255	86.5225	5.64774	213.804	15.189	0.404681	-1.30514	0.00580773	TC241404
A_09_P062296	5818.23	1015.15	14491.8	832.48	0.401484	-1.31658	0.0254203	FBtr0075375	retinin
A_09_P043581	11740.7	1418.93	29465.5	1917.54	0.398457	-1.3275	0.0307475	FBtr0085196	Mlc1
A_09_P201790	70.4141	10.2413	178.235	14.466	0.395063	-1.33985	0.0302275	TC242019
A_09_P221173	128.102	13.0191	325.437	20.7278	0.39363	-1.34509	0.0145979	TC243250
A_09_P025041	3732.57	348.29	9489.84	842.927	0.393323	-1.34621	0.00693206	FBtr0088782	udd
A_09_P006386	754.181	84.7426	1919.57	359.373	0.392891	-1.3478	0.0421722	FBtr0302718	Cpr47Ef
A_09_P112280	1001.06	71.5485	2574.35	379.939	0.388861	-1.36267	0.0356555	FBtr0070863	CG6048
A_09_P010066	5531.34	204.816	14265.4	589.916	0.387744	-1.36682	0.0018204	FBtr0074524	wupA
A_09_P112970	1156.12	100.378	2992.37	527.151	0.386355	-1.372	0.044899	FBtr0072949	CG14949
A_09_P043586	8084.22	444.953	21010.5	1695.65	0.384771	-1.37793	0.0041653	FBtr0089747	Mlc2
A_09_P198685	6598.33	347.982	17197.7	2163.15	0.383676	-1.38204	0.0325427	FBtr0089965	Tm1
A_09_P224875	4350.67	133.316	11395.7	340.765	0.381783	-1.38918	0.000990694	FBtr0089747	Mlc2
A_09_P030321	55.6457	1.21613	145.852	1.53352	0.381522	-1.39016	0.00222411	FBtr0079500	Acp1
A_09_P112850	246.744	36.8607	652.589	73.2954	0.3781	-1.40316	0.0220102	FBtr0086672	GstE4
A_09_P067756	142.431	22.3605	378.028	86.1995	0.376775	-1.40823	0.0116729	FBtr0070970	CG4542
A_09_P059531	1379.32	196.755	3708.25	494.385	0.371959	-1.42678	0.0202564	FBtr0084860	CG31288
A_09_P071496	761.897	37.3305	2085.28	261.788	0.365369	-1.45257	0.0177751	FBtr0084809	CG11852
A_09_P041151	7309.25	1292.18	20019.3	3208.44	0.36511	-1.4536	0.0362346	FBtr0078478	Act79B
A_09_P142975	4531.81	108.806	12673.8	110.714	0.357574	-1.48369	0.00419576	FBtr0089747	Mlc2
A_09_P007166	1346.01	131.994	3813.41	460.995	0.352967	-1.50239	0.0126368	FBtr0087766	AQP
A_09_P008946	99.8559	14.5788	284.522	43.0337	0.350961	-1.51062	0.0189903	FBtr0086812	CG5770
A_09_P025151	167.499	26.3101	477.279	31.7128	0.350945	-1.51068	0.0381985	FBtr0088764	CG2121
A_09_P071606	921.996	155.156	2657.81	272.146	0.3469	-1.52741	0.0339028	FBtr0084852	CG10560
A_09_P017926	3109.47	227.381	9264.69	247.419	0.335626	-1.57507	0.0157558	FBtr0078098	CG11911
A_09_P027541	125.451	21.7016	380.353	53.974	0.329827	-1.60022	0.00846484	FBtr0072305	CG11413
A_09_P165605	353.126	34.2211	1073.46	27.3129	0.328962	-1.60401	0.0286858	FBtr0305592	AGO1
A_09_P012016	1192.89	44.4497	3627.23	311.441	0.328872	-1.6044	0.0151978	FBtr0082548	Cpn
A_09_P061501	80.4463	8.16033	246.638	42.5598	0.326171	-1.6163	0.0220642	FBtr0085710	Cpr100A
A_09_P160270	183.645	15.1228	596.689	13.3638	0.307772	-1.70006	0.0217975	FBtr0089123	CG32850
A_09_P011676	2062.3	151.688	6791.78	579.499	0.303647	-1.71953	0.00525579	FBtr0074910	fln
A_09_P170310	4311.61	2.21536	14691.8	768.95	0.29347	-1.76872	0.0192202	FBtr0075369	Nplp3
A_09_P063236	2504.93	640.071	8554.46	1841.65	0.292822	-1.77191	0.0376924	FBtr0085172	CG3348
A_09_P071501	275.819	41.3522	986.078	114.013	0.279713	-1.83798	0.0229045	FBtr0084810	to
A_09_P016611	265.536	57.9718	959.512	153.764	0.27674	-1.8534	0.0132361	FBtr0089123	CG32850
A_09_P063276	678.698	22.0065	2481.42	21.9921	0.273512	-1.87032	0.00667783	FBtr0078265	CG11458
A_09_P116990	458.591	0.372306	1686.09	39.0602	0.271984	-1.8784	0.00793362	FBtr0100430	Acsl
A_09_P025276	7512.73	1806.8	27640	4586.56	0.271806	-1.87935	0.0324939	FBtr0088708	PGRP-SC1b
A_09_P056576	661.985	166.881	2448.31	758.276	0.270384	-1.88692	0.0490008	FBtr0082060	CG8147
A_09_P032626	175.814	16.3067	656.209	29.9522	0.267924	-1.9001	0.0109329	RH61147
A_09_P162875	223.826	13.5092	852.649	3.44573	0.262506	-1.92958	0.0197678	NR_073637	CR43837
A_09_P115450	950.386	291.704	4028.33	1037.06	0.235926	-2.08359	0.0394607	FBtr0331940	kappaTry
A_09_P206385	243.487	7.33948	1041.58	6.48998	0.233767	-2.09686	0.00678887	FBtr0077021	Acp65Aa
A_09_P020451	96.8966	12.0806	471.938	77.6168	0.205317	-2.28408	0.00432473	FBtr0079499	CG7214
A_09_P111460	387.478	18.0375	1887.91	209.576	0.205242	-2.2846	0.0140456	FBtr0299542	CG13026
A_09_P033731	271.744	2.56748	1329.51	78.8987	0.204394	-2.29057	0.0143497	FBtr0299542	CG13026
A_09_P186180	728.991	70.3541	3640.93	496.336	0.200221	-2.32033	0.00804304	TC256028
A_09_P004316	714.126	59.1686	3795.98	82.0716	0.188127	-2.41022	0.0152033	FBtr0112704	CG34417
A_09_P112765	95.8333	12.4014	526.653	136.806	0.181967	-2.45825	0.0341354	FBtr0088190	Cpr47Ea
A_09_P041161	1404.29	147.732	8239	1232.82	0.170444	-2.55263	0.0218245	FBtr0083143	Act88F
A_09_P011556	1616.52	170.23	10188	848.456	0.158669	-2.65591	0.0160335	FBtr0088473	trpl
A_09_P006851	201.109	84.079	1341.9	359.938	0.149869	-2.73822	0.00440604	FBtr0087920	Cpr49Ae
A_09_P020461	1818.95	417.339	14597	2950.38	0.124611	-3.0045	0.00843782	FBtr0346499	CG7203
A_09_P042926	190.614	47.1389	1644.37	166.109	0.115919	-3.10881	0.0459011	FBtr0088704	Jon44E
A_09_P012351	76.6279	0.795077	733.627	154.461	0.104451	-3.25911	0.0419592	FBtr0088432	Def
A_09_P067821	65.2031	2.07316	638.567	100.318	0.102108	-3.29183	0.0152195	FBtr0071032	CG3032
A_09_P014066	127.343	5.18483	1324.25	59.4208	0.0961623	-3.37839	0.000356361	FBtr0079501	CG31904
A_09_P114595	151.113	24.7891	2737.3	478.51	0.0552053	-4.17905	0.00350432	FBtr0088432	Def
A_09_P012631	51.1867	3.33084	979.077	92.581	0.0522806	-4.25758	0.0042476	FBtr0302504	l(2)03659
A_09_P201260	43.9077	1.14764	919.092	28.7413	0.047773	-4.38766	0.000114772	FBtr0071039	CG32732
A_09_P016351	52.9844	3.24054	8387.96	320.292	0.00631673	-7.30661	0.000212412	FBtr0071039	CG32732
